# Supplementary material for: Long-term functional and structural preservation of precision-cut human myocardium under continuous electromechanical stimulation in vitro
Source: Nat Commun. 2019 Jan 10;10:117. doi: 10.1038/s41467-018-08003-1 (PMC6328583; doi:10.1038/s41467-018-08003-1)
Supplement: Supplementary file 5 — Supplementary Data 1 [file 41467_2018_8003_MOESM5_ESM.xls]

## Sheet: RNA abundance
Table 1 and Supplementary Table 2:
mRNA sequencing: "change" is given as log2 of the mRNA ratio of cultured vs. native tissues of identical samples, "baseMean" reflects mRNA copy numbers in cultured samples
Complete data													Genes sorted
8 days of culture			14 days of culture			24 days of culture			35 days of culture					8 days	14 days	24 Tdays	35 days
gene	baseMean	change	gene	baseMean	change	gene	baseMean	change	gene	baseMean	change		gene	change	change	change	change	baseMean14d
		log2			log2			log2			log2
5S_rRNA	22.9733	-0.623743	5S_rRNA	3.4684	0.273483	5S_rRNA	18.1991	-0.80216	5S_rRNA	2.25408	0.0523608		5S_rRNA	-0.623743	0.273483	-0.80216	0.0523608	18.58		#N/A
7SK	38.3959	-0.312235	7SK	19.4721	0.0894267	7SK	29.688	-0.45171	7SK	13.4329	-0.423831		7SK	-0.312235	0.0894267	-0.45171	-0.423831	14973.1		#N/A
A1BG	14.1806	0.265081	A1BG	12.7653	1.36314	A1BG	2.05366	0.178536	A1BG	4.79253	0.436505		A1BG	0.265081	1.36314	0.178536	0.436505	26.5092		alpha-1-B glycoprotein
A1BG-AS1	32.8438	0.582691	A1BG-AS1	59.1928	1.43335	A1BG-AS1	18.0744	0.960398	A1BG-AS1	41.041	0.919966		A1BG-AS1	0.582691	1.43335	0.960398	0.919966	941.271		#N/A
A2M	64336.5	-0.278222	A2M	61627.4	1.29343	A2M	17268.9	0.982069	A2M	39399.8	0.585265		A2M	-0.278222	1.29343	0.982069	0.585265	1153.3		alpha-2-macroglobulin
A2M-AS1	553.021	-1.69775	A2M-AS1	401.784	-2.08434	A2M-AS1	409.13	-1.33351	A2M-AS1	455.141	-1.17138		A2M-AS1	-1.69775	-2.08434	-1.33351	-1.17138	11144.7		#N/A
A2ML1	4.04948	-0.451731	A2ML1	0.244655	0.301701	A2ML1	7.62558	-0.571667	A2MP1	8.16318	-0.771154		A2ML1	-0.451731	0.301701	-0.571667	#N/A	2008.13		alpha-2-macroglobulin like 1
A2MP1	8.6022	-0.106953	A2MP1	13.0246	-0.13717	A2MP1	9.65905	-0.653782	A4GALT	713.803	-0.517393		A2MP1	-0.106953	-0.13717	-0.653782	-0.771154	2130.93		#N/A
A3GALT2	0.603065	-0.289343	A3GALT2	0.978622	0.440842	A4GALT	852.941	-0.917969	AAAS	898.376	-0.176456		A3GALT2	-0.289343	0.440842	#N/A	#N/A	3619.66		alpha 1,3-galactosyltransferase 2
A4GALT	1218.19	-0.867192	A4GALT	757.187	-0.462618	A4GNT	1.10411	0.252818	AACS	457.122	0.39633		A4GALT	-0.867192	-0.462618	-0.917969	-0.517393	1042.66		alpha 1,4-galactosyltransferase (P blood group)
AAAS	1062.02	-0.478107	A4GNT	0.733966	0.416361	AAAS	1094.22	-0.494111	AADAC	9.84851	-1.22367		A4GNT	#N/A	0.416361	0.252818	#N/A	5239.97		alpha-1,4-N-acetylglucosaminyltransferase
AACS	434.492	0.014887	AAAS	921.022	-0.211293	AACS	624.192	-0.363574	AADACL3	0.253846	0.229365		AAAS	-0.478107	-0.211293	-0.494111	-0.176456	3.4684		aladin WD repeat nucleoporin
AADAC	5.40781	0.747587	AACS	501.323	0.51583	AADAC	5.44	0.194956	AADAT	154.172	0.920471		AACS	0.014887	0.51583	-0.363574	0.39633	19.4721		acetoacetyl-CoA synthetase
AADAT	139.641	0.229375	AADAC	12.1757	-1.04325	AADAT	111.299	0.757279	AAED1	703.524	-0.940645		AADAC	0.747587	-1.04325	0.194956	-1.22367	12.7653		arylacetamide deacetylase
AAED1	1016.4	-0.290361	AADAT	135.369	0.672449	AAED1	694.181	-0.379429	AAGAB	1210.65	0.0373035		AADAT	0.229375	0.672449	0.757279	0.920471	59.1928		aminoadipate aminotransferase
AAGAB	1882.06	0.0820659	AAED1	777.626	-0.741576	AAGAB	1708.6	-0.178995	AAK1	4106.94	0.351968		AAED1	-0.290361	-0.741576	-0.379429	-0.940645	61627.4		AhpC/TSA antioxidant enzyme domain containing 1
AAK1	6528.91	0.269202	AAGAB	1424.6	0.321717	AAK1	4575.48	0.5692	AAMDC	1589.01	-1.59485		AAGAB	0.0820659	0.321717	-0.178995	0.0373035	401.784		alpha and gamma adaptin binding protein
AAMDC	1852.58	-1.12674	AAK1	3795.46	0.101292	AAMDC	2120.67	-1.01044	AAMP	1831.4	-0.203673		AAK1	0.269202	0.101292	0.5692	0.351968	0.244655		AP2 associated kinase 1
AAMP	3075.87	-0.843506	AAMDC	1584.51	-1.88262	AAMP	1889.52	-0.378052	AAR2	942.898	0.457693		AAMDC	-1.12674	-1.88262	-1.01044	-1.59485	13.0246		adipogenesis associated Mth938 domain containing
AAR2	1058.07	0.173794	AAMP	1922.81	-0.17627	AANAT	0.741552	0.242125	AARD	1.26923	0.340251		AAMP	-0.843506	-0.17627	-0.378052	-0.203673	0.978622		angio associated migratory cell protein
AARD	1.9937	0.00467875	AAR2	1042.81	0.59244	AAR2	1157.12	-0.244565	AARS	3887.21	0.976096		AAR2	0.173794	0.59244	-0.244565	0.457693	757.187		AAR2 splicing factor homolog
AARS	3802.6	-0.403684	AARD	1.71259	0.479844	AARD	0.741552	0.242125	AARS2	437.217	-0.169067		AARD	0.00467875	0.479844	0.242125	0.340251	0.733966		alanine and arginine rich domain containing protein
AARS2	438.355	-0.108063	AARS	4053.73	1.00742	AARS	2435.74	0.147343	AARSD1	81.521	-0.816771		AARS	-0.403684	1.00742	0.147343	0.976096	921.022		alanyl-tRNA synthetase
AARSD1	123.837	-0.809917	AARS2	494.46	0.0390301	AARS2	307.994	0.143898	AASDH	364.987	0.11682		AARS2	-0.108063	0.0390301	0.143898	-0.169067	501.323		alanyl-tRNA synthetase 2, mitochondrial
AASDH	409.02	0.0504734	AARSD1	95.6775	-0.485856	AARSD1	123.405	-0.786904	AASDHPPT	2156.11	-0.693002		AARSD1	-0.809917	-0.485856	-0.786904	-0.816771	12.1757		alanyl-tRNA synthetase domain containing 1
AASDHPPT	1985.94	0.365096	AASDH	380.952	0.132879	AASDH	367.551	0.103205	AASS	1368.84	-1.13312		AASDH	0.0504734	0.132879	0.103205	0.11682	135.369		aminoadipate-semialdehyde dehydrogenase
AASS	18205.2	-2.59714	AASDHPPT	2248.28	-0.691137	AASDHPPT	1722.15	0.0372414	AATF	920.747	0.0175323		AASDHPPT	0.365096	-0.691137	0.0372414	-0.693002	777.626		aminoadipate-semialdehyde dehydrogenase-phosphopantetheinyl transferase
AATF	843.271	0.628106	AASS	1439.46	-1.10796	AASS	1638.63	-0.397739	AATK	51.1128	0.29773		AASS	-2.59714	-1.10796	-0.397739	-1.13312	1424.6		aminoadipate-semialdehyde synthase
AATK	111.613	-1.25939	AATF	1087.73	0.311513	AATF	635.133	0.294814	AB007962	1.77692	0.355015		AATF	0.628106	0.311513	0.294814	0.0175323	3795.46		apoptosis antagonizing transcription factor
AB007962	0.810704	0.32171	AATK	86.3357	1.10833	AATK	60.0219	-0.4615	AB073649	0.253846	0.229365		AATK	-1.25939	1.10833	-0.4615	0.29773	1584.51		apoptosis associated tyrosine kinase
AB073649	0.603065	-0.289343	AATK-AS1	0.244655	0.301701	AB007962	8.62018	0.169001	AB074188	2.47739	-0.27957		AATK-AS1	#N/A	0.301701	#N/A	#N/A	1922.81		#N/A
AB074162	1.59865	-0.098102	AB007962	2.2019	0.493665	AB073649	1.03012	-0.030432	AB075489	20.5711	0.36096		AB007962	0.32171	0.493665	0.169001	0.355015	1042.81		#N/A
AB074166	1.60134	0.33968	AB074188	2.28835	-0.420836	AB074162	0.671174	-0.235503	AB075492	16.1031	-0.898764		AB074188	-0.689484	-0.420836	-0.235503	-0.27957	1.71259		#N/A
AB074188	7.95827	-0.689484	AB075489	58.0845	1.73784	AB074166	1.46621	0.258648	AB209061	51.1643	1.11585		AB075489	2.32864	1.73784	0.961353	0.36096	4053.73		#N/A
AB075489	11.8849	2.32864	AB075492	14.9966	-1.36259	AB074188	0.671174	-0.235503	AB209185	7.20886	-0.353713		AB075492	-0.184471	-1.36259	0.109761	-0.898764	494.46		#N/A
AB075492	7.36484	-0.184471	AB209061	64.8631	1.45813	AB075489	14.1887	0.961353	AB209315	8.16318	-0.771154		AB209061	0.067353	1.45813	0.674069	1.11585	95.6775		#N/A
AB209061	42.0092	0.067353	AB209185	6.57716	-0.591521	AB075492	9.50983	0.109761	AB488780	136.085	-0.997477		AB209185	0.298841	-0.591521	-0.26233	-0.353713	380.952		#N/A
AB209185	4.08624	0.298841	AB209315	11.0674	-0.387834	AB209061	24.2686	0.674069	ABAT	940.453	-1.68449		AB209315	0.621948	-0.387834	-0.235503	-0.771154	2248.28		#N/A
AB209315	3.2834	0.621948	AB231702	0.244655	0.301701	AB209185	2.05131	-0.26233	ABCA1	1647.1	0.457351		AB231702	#N/A	0.301701	-0.030432	#N/A	1439.46		#N/A
AB209621	1.23203	-0.319995	AB488780	128.564	-1.4241	AB209315	0.671174	-0.235503	ABCA10	117.667	-1.04411		AB488780	-0.0155623	-1.4241	0.0445284	-0.997477	1087.73		#N/A
AB488780	73.2727	-0.0155623	AB586698	0.733966	0.416361	AB209621	1.80386	0.281583	ABCA11P	152.434	-0.0463753		AB586698	#N/A	0.416361	#N/A	#N/A	86.3357		#N/A
ABAT	23752.1	-3.58724	ABAT	974.544	-1.7516	AB231702	1.03012	-0.030432	ABCA12	1.26923	0.340251		ABAT	-3.58724	-1.7516	-1.45029	-1.68449	0.244655		4-aminobutyrate aminotransferase
ABCA1	2788.86	-0.2921	ABCA1	2640.96	1.22842	AB488780	49.8335	0.0445284	ABCA13	12.824	0.497249		ABCA1	-0.2921	1.22842	1.73845	0.457351	2.2019		ATP binding cassette subfamily A member 1
ABCA10	260.397	-1.13922	ABCA10	94.5276	-2.65883	ABAT	1491.21	-1.45029	ABCA17P	6.95502	-0.396695		ABCA10	-1.13922	-2.65883	-1.13927	-1.04411	2.28835		ATP binding cassette subfamily A member 10
ABCA11P	169.113	0.402234	ABCA11P	156.08	-0.0789291	ABCA1	754.661	1.73845	ABCA2	862.141	1.76407		ABCA11P	0.402234	-0.0789291	0.596288	-0.0463753	58.0845		#N/A
ABCA13	10.186	2.84984	ABCA12	1.22328	0.457779	ABCA10	357.302	-1.13927	ABCA3	353.873	0.844655		ABCA12	#N/A	0.457779	0.242125	0.340251	14.9966		ATP binding cassette subfamily A member 12
ABCA17P	3.46201	0.388934	ABCA13	9.22515	0.135186	ABCA11P	137.927	0.596288	ABCA4	12.8851	0.95413		ABCA13	2.84984	0.135186	1.2059	0.497249	64.8631		ATP binding cassette subfamily A member 13
ABCA2	1057.6	-0.729346	ABCA17P	8.5344	-0.227974	ABCA12	0.741552	0.242125	ABCA5	1221.86	-1.24699		ABCA17P	0.388934	-0.227974	-0.030432	-0.396695	6.57716		#N/A
ABCA3	396.312	0.301046	ABCA2	668.636	1.43811	ABCA13	6.33039	1.2059	ABCA6	490.602	1.02732		ABCA2	-0.729346	1.43811	-0.105843	1.76407	11.0674		ATP binding cassette subfamily A member 2
ABCA4	8.13412	0.794286	ABCA3	492.368	1.332	ABCA17P	1.03012	-0.030432	ABCA7	115.954	0.913324		ABCA3	0.301046	1.332	0.222479	0.844655	0.244655		ATP binding cassette subfamily A member 3
ABCA5	2895.87	-1.34181	ABCA4	19.9035	1.52745	ABCA2	775.35	-0.105843	ABCA8	1731.67	0.0791613		ABCA4	0.794286	1.52745	0.903403	0.95413	128.564		ATP binding cassette subfamily A member 4
ABCA6	924.432	-0.529163	ABCA5	1247.24	-1.35585	ABCA3	358.42	0.222479	ABCA9	398.619	-0.923104		ABCA5	-1.34181	-1.35585	-0.911042	-1.24699	0.733966		ATP binding cassette subfamily A member 5
ABCA7	92.5198	-0.97112	ABCA6	294.673	0.00305729	ABCA4	12.0506	0.903403	ABCB1	64.0781	-0.342932		ABCA6	-0.529163	0.00305729	-0.263293	1.02732	974.544		ATP binding cassette subfamily A member 6
ABCA8	5709.37	-1.0761	ABCA7	135.095	1.12956	ABCA5	2272.46	-0.911042	ABCB10	1111.09	-0.427924		ABCA7	-0.97112	1.12956	1.18987	0.913324	2640.96		ATP binding cassette subfamily A member 7
ABCA9	1106.71	-0.678699	ABCA8	1211.58	-1.10202	ABCA6	1208.45	-0.263293	ABCB11	0.507691	0.284249		ABCA8	-1.0761	-1.10202	-1.45443	0.0791613	94.5276		ATP binding cassette subfamily A member 8
ABCB1	83.3963	-0.18405	ABCA9	305.689	-2.80414	ABCA7	37.0804	1.18987	ABCB4	400.703	-0.480709		ABCA9	-0.678699	-2.80414	-1.33806	-0.923104	156.08		ATP binding cassette subfamily A member 9
ABCB10	773.27	0.654511	ABCB1	86.0486	0.21323	ABCA8	7885.27	-1.45443	ABCB5	1.01538	0.328729		ABCB1	-0.18405	0.21323	-1.05452	-0.342932	1.22328		ATP binding cassette subfamily B member 1
ABCB11	1.9263	0.395056	ABCB10	1186.94	-0.352999	ABCA9	1945.35	-1.33806	ABCB6	660.971	1.17907		ABCB10	0.654511	-0.352999	-0.250283	-0.427924	9.22515		ATP binding cassette subfamily B member 10
ABCB4	464.341	-1.1997	ABCB11	0.978622	0.440842	ABCB1	348.394	-1.05452	ABCB7	1850.93	-1.03996		ABCB11	0.395056	0.440842	0.0259871	0.284249	8.5344		ATP binding cassette subfamily B member 11
ABCB5	2.0924	0.268223	ABCB4	444.608	-0.302455	ABCB10	1176.43	-0.250283	ABCB8	425.443	0.358517		ABCB4	-1.1997	-0.302455	-0.573891	-0.480709	668.636		ATP binding cassette subfamily B member 4
ABCB6	654.626	0.151369	ABCB5	9.29691	1.3706	ABCB11	2.41192	0.0259871	ABCB9	64.5972	0.748048		ABCB5	0.268223	1.3706	0.816404	0.328729	492.368		ATP binding cassette subfamily B member 5
ABCB7	1703.25	-0.299838	ABCB6	528.479	0.784225	ABCB4	252.685	-0.573891	ABCC1	1018.2	0.589984		ABCB6	0.151369	0.784225	1.30866	1.17907	19.9035		ATP binding cassette subfamily B member 6 (Langereis blood group)
ABCB8	656.577	-0.328133	ABCB7	1765.84	-1.43112	ABCB5	4.7314	0.816404	ABCC10	280.33	0.748654		ABCB7	-0.299838	-1.43112	-0.852717	-1.03996	1247.24		ATP binding cassette subfamily B member 7
ABCB9	106.807	-0.668251	ABCB8	421.378	0.268959	ABCB6	261.848	1.30866	ABCC11	2.25408	0.0523608		ABCB8	-0.328133	0.268959	-0.378118	0.358517	294.673		ATP binding cassette subfamily B member 8
ABCC1	1014.99	0.700624	ABCB9	65.0074	0.736503	ABCB7	2657.43	-0.852717	ABCC12	8.89419	-0.93488		ABCB9	-0.668251	0.736503	-0.0564435	0.748048	135.095		ATP binding cassette subfamily B member 9
ABCC10	233.887	0.222132	ABCC1	1276.1	0.941744	ABCB8	525.82	-0.378118	ABCC13	0.253846	0.229365		ABCC1	0.700624	0.941744	0.159084	0.589984	1211.58		ATP binding cassette subfamily C member 1
ABCC11	8.62072	-0.663845	ABCC10	362.124	1.13222	ABCB9	56.4104	-0.0564435	ABCC2	11.0471	0.340564		ABCC10	0.222132	1.13222	0.547649	0.748654	305.689		ATP binding cassette subfamily C member 10
ABCC12	7.88409	-0.403367	ABCC11	3.4684	0.273483	ABCC1	1138.29	0.159084	ABCC3	115.601	2.68953		ABCC11	-0.663845	0.273483	0.453546	0.0523608	86.0486		ATP binding cassette subfamily C member 11
ABCC2	5.82693	1.33162	ABCC12	9.15338	-1.10499	ABCC10	216.189	0.547649	ABCC4	249.515	1.13332		ABCC12	-0.403367	-1.10499	-0.355203	-0.93488	1186.94		ATP binding cassette subfamily C member 12
ABCC3	59.0266	3.57703	ABCC13	0.244655	0.301701	ABCC11	8.58227	0.453546	ABCC5	1624.27	1.12628		ABCC13	#N/A	0.301701	#N/A	0.229365	0.978622		#N/A
ABCC4	234.086	1.05151	ABCC2	9.95911	0.221362	ABCC12	3.64618	-0.355203	ABCC6	16.418	-0.461593		ABCC2	1.33162	0.221362	1.0287	0.340564	444.608		ATP binding cassette subfamily C member 2
ABCC5	7784.43	-1.24796	ABCC3	306.769	3.74859	ABCC2	10.4894	1.0287	ABCC6P1	0.507691	0.284249		ABCC3	3.57703	3.74859	2.88446	2.68953	9.29691		ATP binding cassette subfamily C member 3
ABCC6	14.1901	-0.938878	ABCC4	307.492	1.42466	ABCC3	52.3852	2.88446	ABCC6P2	1.2387	-0.203701		ABCC4	1.05151	1.42466	0.25304	1.13332	528.479		ATP binding cassette subfamily C member 4
ABCC6P1	1.86366	-0.332137	ABCC5	1921.24	1.35508	ABCC4	652.799	0.25304	ABCC8	57.6098	-0.908349		ABCC5	-1.24796	1.35508	0.671048	1.12628	1765.84		ATP binding cassette subfamily C member 5
ABCC8	521.516	-2.19045	ABCC6	24.6963	0.155868	ABCC5	1613.02	0.671048	ABCC9	3114.03	-0.181952		ABCC6	-0.938878	0.155868	-0.393199	-0.461593	421.378		ATP binding cassette subfamily C member 6
ABCC9	17301.2	-1.35682	ABCC6P1	1.22328	0.457779	ABCC6	62.9482	-0.393199	ABCD1	250.712	0.75946		ABCC6P1	-0.332137	0.457779	-0.336424	0.284249	65.0074		#N/A
ABCD1	290.569	-0.504005	ABCC6P2	4.44702	0.433504	ABCC6P1	6.69973	-0.336424	ABCD2	371.611	-1.11584		ABCC6P2	#N/A	0.433504	-0.317541	-0.203701	1276.1		#N/A
ABCD2	5670.59	-2.62217	ABCC8	62.4899	-0.813827	ABCC6P2	27.9806	-0.317541	ABCD3	4113.1	-0.950979		ABCC8	-2.19045	-0.813827	-1.88318	-0.908349	362.124		ATP binding cassette subfamily C member 8
ABCD3	4476.05	-0.298362	ABCC9	3244.5	-0.17425	ABCC8	225.989	-1.88318	ABCD4	580.663	0.738848		ABCC9	-1.35682	-0.17425	-0.516342	-0.181952	3.4684		ATP binding cassette subfamily C member 9
ABCD4	512.427	-0.0156093	ABCD1	259.382	0.776484	ABCC9	4499.5	-0.516342	ABCE1	3301.52	-0.290573		ABCD1	-0.504005	0.776484	0.348313	0.75946	9.15338		ATP binding cassette subfamily D member 1
ABCE1	1964.64	1.37045	ABCD2	412.877	-0.889268	ABCD1	190.145	0.348313	ABCF1	2181.44	0.121982		ABCD2	-2.62217	-0.889268	-1.38655	-1.11584	0.244655		ATP binding cassette subfamily D member 2
ABCF1	1716.01	0.559166	ABCD3	4501.15	-0.781306	ABCD2	1709.73	-1.38655	ABCF2	2050.14	0.220328		ABCD3	-0.298362	-0.781306	-0.539587	-0.950979	9.95911		ATP binding cassette subfamily D member 3
ABCF2	2265.5	0.360905	ABCD4	621.68	0.812431	ABCD3	5560.72	-0.539587	ABCF3	1516.91	-0.222892		ABCD4	-0.0156093	0.812431	0.176401	0.738848	306.769		ATP binding cassette subfamily D member 4
ABCF3	2203.98	-0.383219	ABCE1	3625.05	-0.14467	ABCD4	420.965	0.176401	ABCG1	421.678	0.828243		ABCE1	1.37045	-0.14467	0.409776	-0.290573	307.492		ATP binding cassette subfamily E member 1
ABCG1	1322.68	-1.13845	ABCF1	2394.36	0.251045	ABCE1	2318.12	0.409776	ABCG2	525.408	-1.95681		ABCF1	0.559166	0.251045	0.300453	0.121982	1921.24		ATP binding cassette subfamily F member 1
ABCG2	709.85	-1.64451	ABCF2	2198.71	0.29682	ABCF1	1716.75	0.300453	ABCG4	47.559	0.170984		ABCF2	0.360905	0.29682	-0.00793608	0.220328	24.6963		ATP binding cassette subfamily F member 2
ABCG4	38.9169	-0.0737709	ABCF3	1638.4	-0.122188	ABCF2	2148.3	-0.00793608	ABCG5	0.253846	0.229365		ABCF3	-0.383219	-0.122188	-0.368516	-0.222892	1.22328		ATP binding cassette subfamily F member 3
ABHD1	65.1922	-1.58354	ABCG1	717.754	1.60347	ABCF3	2017.76	-0.368516	ABCG8	0.253846	0.229365		ABCG1	-1.13845	1.60347	1.2109	0.828243	4.44702		ATP binding cassette subfamily G member 1
ABHD10	3269.47	-1.10446	ABCG2	566.155	-1.79236	ABCG1	191.812	1.2109	ABHD1	42.2378	-0.77786		ABCG2	-1.64451	-1.79236	-1.62932	-1.95681	62.4899		ATP binding cassette subfamily G member 2 (Junior blood group)
ABHD11	533.12	-0.91594	ABCG4	56.4877	0.425881	ABCG2	1094.7	-1.62932	ABHD10	2498.2	-1.16776		ABCG4	-0.0737709	0.425881	-0.10103	0.170984	3244.5		ATP binding cassette subfamily G member 4
ABHD12	795.386	0.20201	ABCG8	0.244655	0.301701	ABCG4	55.6882	-0.10103	ABHD11	633.602	-1.72148		ABCG8	#N/A	0.301701	-0.29325	0.229365	259.382		ATP binding cassette subfamily G member 8
ABHD13	707.908	0.462388	ABHD1	41.9095	-0.965225	ABCG5	0.671174	-0.235503	ABHD12	904.978	-0.0286525		ABHD1	-1.58354	-0.965225	-1.83276	-0.77786	412.877		abhydrolase domain containing 1
ABHD14A	671.851	-1.67323	ABHD10	2448.62	-1.4576	ABCG8	2.79434	-0.29325	ABHD12B	0.253846	0.229365		ABHD10	-1.10446	-1.4576	-0.675286	-1.16776	4501.15		abhydrolase domain containing 10
ABHD14B	461.278	-0.728746	ABHD11	672.8	-1.65271	ABHD1	227.444	-1.83276	ABHD13	876.94	-0.303312		ABHD11	-0.91594	-1.65271	-0.886927	-1.72148	621.68		abhydrolase domain containing 11
ABHD15	231.486	2.03407	ABHD12	1176.34	0.469379	ABHD10	2375.67	-0.675286	ABHD14A	429.944	-0.728375		ABHD12	0.20201	0.469379	0.404515	-0.0286525	3625.05		abhydrolase domain containing 12
ABHD16A	1143.74	-0.386273	ABHD12B	0.733966	0.416361	ABHD11	656.376	-0.886927	ABHD14A-ACY1	2.22355	-0.343673		ABHD12B	#N/A	0.416361	-0.235503	0.229365	2394.36		abhydrolase domain containing 12B
ABHD17A	257.543	-0.349905	ABHD13	918.605	-0.283235	ABHD12	718.997	0.404515	ABHD14B	418.56	0.595313		ABHD13	0.462388	-0.283235	0.0469093	-0.303312	2198.71		abhydrolase domain containing 13
ABHD17B	610.039	0.281706	ABHD14A	404.012	-1.10613	ABHD12B	0.671174	-0.235503	ABHD15	393.328	0.538852		ABHD14A	-1.67323	-1.10613	-0.892107	-0.728375	1638.4		abhydrolase domain containing 14A
ABHD17C	30.7363	0.289848	ABHD14A-ACY1	2.04369	-0.535998	ABHD13	610.261	0.0469093	ABHD16A	974.454	-0.309431		ABHD14A-ACY1	#N/A	-0.535998	#N/A	-0.343673	717.754		#N/A
ABHD2	16617.9	0.015288	ABHD14B	416.426	0.529619	ABHD14A	326.765	-0.892107	ABHD16B	0.253846	0.229365		ABHD14B	-0.728746	0.529619	-0.583941	0.595313	566.155		abhydrolase domain containing 14B
ABHD3	144.486	0.987718	ABHD15	395.659	0.491769	ABHD14B	511.533	-0.583941	ABHD17A	281.025	-0.511008		ABHD15	2.03407	0.491769	0.688549	0.538852	56.4877		abhydrolase domain containing 15
ABHD4	1146.38	0.456667	ABHD16A	1109.45	-0.071965	ABHD15	244.752	0.688549	ABHD17B	445.006	0.0199437		ABHD16A	-0.386273	-0.071965	-0.402167	-0.309431	0.244655		abhydrolase domain containing 16A
ABHD5	1889.65	0.69999	ABHD17A	305.022	-0.394536	ABHD16A	1061.61	-0.402167	ABHD17C	24.9475	0.905909		ABHD17A	-0.349905	-0.394536	-0.894974	-0.511008	41.9095		abhydrolase domain containing 17A
ABHD6	260.989	0.17311	ABHD17B	515.14	0.267456	ABHD17A	317.792	-0.894974	ABHD2	6099.2	0.210597		ABHD17B	0.281706	0.267456	0.603435	0.0199437	2448.62		abhydrolase domain containing 17B
ABHD8	51.4817	0.339419	ABHD17C	26.4375	1.01381	ABHD17B	348.986	0.603435	ABHD3	191.818	-0.317526		ABHD17C	0.289848	1.01381	0.451489	0.905909	672.8		abhydrolase domain containing 17C
ABI1	1234.48	0.911782	ABHD2	7195.83	0.486693	ABHD17C	30.177	0.451489	ABHD4	1681.75	1.13621		ABHD2	0.015288	0.486693	-0.266176	0.210597	1176.34		abhydrolase domain containing 2
ABI2	5603.76	-0.527876	ABHD3	344.869	0.834936	ABHD2	14555.1	-0.266176	ABHD5	2080.68	-0.813385		ABHD3	0.987718	0.834936	0.49085	-0.317526	0.733966		abhydrolase domain containing 3
ABI3	120.881	-0.247307	ABHD4	1628.71	1.05595	ABHD3	200.81	0.49085	ABHD6	346.204	0.328415		ABHD4	0.456667	1.05595	0.553828	1.13621	918.605		abhydrolase domain containing 4
ABI3BP	793.734	0.827023	ABHD5	2261.78	-0.673868	ABHD4	926.961	0.553828	ABHD8	116.561	-0.214927		ABHD5	0.69999	-0.673868	0.216727	-0.813385	404.012		abhydrolase domain containing 5
ABL1	1511	0.11501	ABHD6	408.74	0.592067	ABHD5	1738.46	0.216727	ABI1	2050.66	-0.352298		ABHD6	0.17311	0.592067	0.469723	0.328415	2.04369		abhydrolase domain containing 6
ABL2	857.178	1.37743	ABHD8	114.372	-0.364445	ABHD6	249.404	0.469723	ABI2	4591.67	0.041284		ABHD8	0.339419	-0.364445	-0.0126754	-0.214927	416.426		abhydrolase domain containing 8
ABLIM1	124465	-1.0159	ABI1	2545.14	0.10042	ABHD8	60.5644	-0.0126754	ABI3	63.8147	0.149976		ABI1	0.911782	0.10042	0.306113	-0.352298	395.659		abl interactor 1
ABLIM2	361.277	-0.0713995	ABI2	3900.24	-0.49312	ABI1	1320.16	0.306113	ABI3BP	5148.25	2.57683		ABI2	-0.527876	-0.49312	-0.684755	0.041284	1109.45		abl interactor 2
ABLIM3	12942.9	-0.735833	ABI3	164.237	1.61013	ABI2	5931.21	-0.684755	ABL1	1491.42	1.69432		ABI3	-0.247307	1.61013	-0.40464	0.149976	305.022		ABI family member 3
ABO	4.25777	0.0820556	ABI3BP	2067.07	1.60619	ABI3	88.9917	-0.40464	ABL2	840.141	1.05383		ABI3BP	0.827023	1.60619	0.298066	2.57683	515.14		ABI family member 3 binding protein
ABP1	13.3814	-0.503115	ABL1	1359.56	1.58032	ABI3BP	1860.31	0.298066	ABLIM1	27134.6	-0.28601		ABL1	0.11501	1.58032	-0.1394	1.69432	26.4375		ABL proto-oncogene 1, non-receptor tyrosine kinase
abParts	107120	-3.90728	ABL2	1071.37	1.39629	ABL1	1334.19	-0.1394	ABLIM2	200.541	-0.137912		ABL2	1.37743	1.39629	0.985915	1.05383	7195.83		ABL proto-oncogene 2, non-receptor tyrosine kinase
ABR	6770.22	-0.739089	ABLIM1	27474	-0.359472	ABL2	579.954	0.985915	ABLIM3	5154.96	0.698341		ABLIM1	-1.0159	-0.359472	-1.10797	-0.28601	344.869		actin binding LIM protein 1
ABRA	390.327	2.10779	ABLIM2	257.397	0.3363	ABLIM1	90525.8	-1.10797	ABO	11.4231	1.33168		ABLIM2	-0.0713995	0.3363	-0.527616	-0.137912	1628.71		actin binding LIM protein family member 2
ABRACL	159.079	1.19735	ABLIM3	4246.2	0.247807	ABLIM2	252.864	-0.527616	ABP1	97.8605	0.923594		ABLIM3	-0.735833	0.247807	-0.767848	0.698341	2261.78		actin binding LIM protein family member 3
ABT1	349.925	0.157574	ABO	18.5938	2.0765	ABLIM3	11343	-0.767848	abParts	2487.57	-0.388379		ABO	0.0820556	2.0765	-1.17349	1.33168	408.74		ABO, alpha 1-3-N-acetylgalactosaminyltransferase and alpha 1-3-galactosyltransferase
ABTB1	661.659	-0.953373	ABP1	34.7713	-1.55634	ABO	82.9883	-1.17349	ABR	4525.76	0.892124		ABP1	-0.503115	-1.55634	1.05619	0.923594	114.372		#N/A
ABTB2	436.586	1.18564	abParts	2047.56	-1.19264	ABP1	5.75728	1.05619	ABRA	3408.03	-2.50915		abParts	-3.90728	-1.19264	-2.86781	-0.388379	2545.14		#N/A
ACAA1	5808.92	-1.39678	ABR	4090.6	0.664501	abParts	9371.47	-2.86781	ABRACL	312.664	-0.266977		ABR	-0.739089	0.664501	-0.213798	0.892124	3900.24		active BCR-related
ACAA2	16953.2	-0.95755	ABRA	3429.63	-3.03534	ABR	4915.66	-0.213798	ABT1	400.341	-0.0430544		ABRA	2.10779	-3.03534	-1.66254	-2.50915	164.237		actin binding Rho activating protein
ACACA	2262.62	-0.584295	ABRACL	490.6	0.638776	ABRA	4697.34	-1.66254	ABTB1	391.425	-0.10889		ABRACL	1.19735	0.638776	0.974967	-0.266977	2067.07		ABRA C-terminal like
ACACB	10908.7	-1.83011	ABT1	428.531	0.0305567	ABRACL	106.375	0.974967	ABTB2	823.161	-0.0458444		ABT1	0.157574	0.0305567	-0.223158	-0.0430544	1359.56		activator of basal transcription 1
ACAD10	2726.68	-1.46743	ABTB1	474.57	0.249969	ABT1	371.529	-0.223158	AC2	0.507691	0.284249		ABTB1	-0.953373	0.249969	-0.984744	-0.10889	1071.37		ankyrin repeat and BTB domain containing 1
ACAD11	1796.88	-0.760649	ABTB2	833.605	-0.107208	ABTB1	679.339	-0.984744	ACAA1	3062.93	-1.06256		ABTB2	1.18564	-0.107208	-0.418271	-0.0458444	27474		ankyrin repeat and BTB domain containing 2
ACAD8	3178.21	-1.35586	AC2	0.733966	0.416361	ABTB2	1205.26	-0.418271	ACAA2	9341.46	-1.19695		AC2	#N/A	0.416361	#N/A	0.284249	257.397		#N/A
ACAD9	2069.15	-1.03772	ACAA1	3315.09	-0.926438	ACAA1	6554.79	-1.05493	ACACA	1298.83	1.45381		ACAA1	-1.39678	-0.926438	-1.05493	-1.06256	4246.2		acetyl-CoA acyltransferase 1
ACADL	177.227	-1.27093	ACAA2	9059.75	-1.54636	ACAA2	27449.3	-1.2889	ACACB	2556.78	0.721922		ACAA2	-0.95755	-1.54636	-1.2889	-1.19695	18.5938		acetyl-CoA acyltransferase 2
ACADM	37021	-1.38755	ACACA	1161.51	1.28301	ACACA	857.813	0.342582	ACAD10	861.089	0.305424		ACACA	-0.584295	1.28301	0.342582	1.45381	34.7713		acetyl-CoA carboxylase alpha
ACADS	3531.37	-2.02683	ACACB	1777.25	-0.121244	ACACB	5150.49	-0.73708	ACAD11	1241.4	-0.630587		ACACB	-1.83011	-0.121244	-0.73708	0.721922	2047.56		acetyl-CoA carboxylase beta
ACADSB	35846.2	-2.7483	ACAD10	797.408	0.05677	ACAD10	2149.41	-1.01521	ACAD8	1441.39	-0.796066		ACAD10	-1.46743	0.05677	-1.01521	0.305424	4090.6		acyl-CoA dehydrogenase family member 10
ACADVL	48112.1	-1.33833	ACAD11	1323.45	-0.558695	ACAD11	1879.96	-0.407575	ACAD9	1029.2	-0.681185		ACAD11	-0.760649	-0.558695	-0.407575	-0.630587	3429.63		acyl-CoA dehydrogenase family member 11
ACAN	4.90575	-0.303859	ACAD8	1539.51	-0.715523	ACAD8	3571.23	-1.03128	ACADL	82.4047	-0.569152		ACAD8	-1.35586	-0.715523	-1.03128	-0.796066	490.6		acyl-CoA dehydrogenase family member 8
ACAP1	102.489	-1.78884	ACAD9	1128.2	-0.522958	ACAD9	1835.78	-0.785228	ACADM	23621.9	-1.39863		ACAD9	-1.03772	-0.522958	-0.785228	-0.681185	428.531		acyl-CoA dehydrogenase family member 9
ACAP2	1224.1	0.49907	ACADL	73.7302	-1.06779	ACADL	33.4061	-0.408318	ACADS	909.917	-1.26092		ACADL	-1.27093	-1.06779	-0.408318	-0.569152	474.57		acyl-CoA dehydrogenase long chain
ACAP3	539.109	0.0872708	ACADM	21818.4	-2.13567	ACADM	58790.5	-1.71869	ACADSB	4458.1	-1.29253		ACADM	-1.38755	-2.13567	-1.71869	-1.39863	833.605		acyl-CoA dehydrogenase medium chain
ACAT1	55708.5	-2.24647	ACADS	910.023	-1.46964	ACADS	4510.15	-1.99696	ACADVL	20767.5	-0.880764		ACADS	-2.02683	-1.46964	-1.99696	-1.26092	0.733966		acyl-CoA dehydrogenase short chain
ACAT2	240.692	0.818086	ACADSB	4350.05	-1.63373	ACADSB	14547.1	-1.40722	ACAN	11.6769	1.35043		ACADSB	-2.7483	-1.63373	-1.40722	-1.29253	3315.09		acyl-CoA dehydrogenase short/branched chain
ACBD3	1616.82	0.983917	ACADVL	19988.9	-1.19502	ACADVL	71980.1	-1.56627	ACAP1	46.6544	-0.967148		ACADVL	-1.33833	-1.19502	-1.56627	-0.880764	9059.75		acyl-CoA dehydrogenase very long chain
ACBD4	393.489	-1.85289	ACAN	6.11639	1.01434	ACAN	11.2792	-0.0409907	ACAP2	1449.36	0.976522		ACAN	-0.303859	1.01434	-0.0409907	1.35043	1161.51		aggrecan
ACBD5	4130.01	-0.346087	ACAP1	59.2515	-0.436792	ACAP1	29.5495	0.0508372	ACAP3	648.624	1.17625		ACAP1	-1.78884	-0.436792	0.0508372	-0.967148	1777.25		ArfGAP with coiled-coil, ankyrin repeat and PH domains 1
ACBD6	549.323	0.216366	ACAP2	1584.5	1.08578	ACAP2	860.214	0.943918	ACAT1	21729.6	-1.92146		ACAP2	0.49907	1.08578	0.943918	0.976522	797.408		ArfGAP with coiled-coil, ankyrin repeat and PH domains 2
ACBD7	2.49616	-0.33867	ACAP3	546.209	0.871547	ACAP3	561.045	0.210836	ACAT2	453.093	0.650868		ACAP3	0.0872708	0.871547	0.210836	1.17625	1323.45		ArfGAP with coiled-coil, ankyrin repeat and PH domains 3
ACCS	257.455	-1.26373	ACAT1	21654.7	-2.30259	ACAT1	30610.1	-1.61247	ACBD3	2344.69	0.0308868		ACAT1	-2.24647	-2.30259	-1.61247	-1.92146	1539.51		acetyl-CoA acetyltransferase 1
ACD	144.498	-0.0936768	ACAT2	628.399	1.15799	ACAT2	145.25	1.44996	ACBD4	119.628	0.170429		ACAT2	0.818086	1.15799	1.44996	0.650868	1128.2		acetyl-CoA acetyltransferase 2
ACE	138.457	1.87286	ACBD3	2459.42	0.05748	ACBD3	1433.49	0.681497	ACBD5	4156.66	-0.431482		ACBD3	0.983917	0.05748	0.681497	0.0308868	73.7302		acyl-CoA binding domain containing 3
ACE2	2421.46	-0.270925	ACBD4	106.644	-0.163333	ACBD4	212.349	-1.07657	ACBD6	1078.58	-1.05813		ACBD4	-1.85289	-0.163333	-1.07657	0.170429	21818.4		acyl-CoA binding domain containing 4
ACER2	155.093	-0.602848	ACBD5	3825.57	-0.823208	ACBD5	5287.42	-0.435066	ACBD7	4.28484	0.368234		ACBD5	-0.346087	-0.823208	-0.435066	-0.431482	910.023		acyl-CoA binding domain containing 5
ACER3	512.223	0.108638	ACBD6	1125.21	-1.06384	ACBD6	371.176	0.344772	ACCS	112.786	0.706587		ACBD6	0.216366	-1.06384	0.344772	-1.05813	4350.05		acyl-CoA binding domain containing 6
ACHE	7.56506	-0.114583	ACBD7	2.00047	-0.00955914	ACBD7	0.741552	0.242125	ACD	141.631	0.151234		ACBD7	-0.33867	-0.00955914	0.242125	0.368234	19988.9		acyl-CoA binding domain containing 7
ACIN1	2398.7	0.284333	ACCS	130.374	0.912773	ACCS	209.954	0.152911	ACE	538.3	2.04579		ACCS	-1.26373	0.912773	0.152911	0.706587	6.11639		1-aminocyclopropane-1-carboxylate synthase homolog (inactive)
ACLY	1150.1	0.971283	ACCSL	0.244655	0.301701	ACD	107.853	-0.0280887	ACE2	5242.43	-0.874825		ACCSL	#N/A	0.301701	#N/A	#N/A	59.2515		1-aminocyclopropane-1-carboxylate synthase homolog (inactive) like
ACN9	950.857	-0.655176	ACD	155.806	0.278597	ACE	144.36	1.94419	ACER2	33.7615	2.32198		ACD	-0.0936768	0.278597	-0.0280887	0.151234	1584.5		ACD, shelterin complex subunit and telomerase recruitment factor
ACO1	4088.27	-0.18648	ACE	1301.66	3.0189	ACE2	3027.99	-1.65728	ACER3	409.968	0.192449		ACE	1.87286	3.0189	1.94419	2.04579	546.209		angiotensin I converting enzyme
ACO2	61085.5	-1.68569	ACE2	4036.92	-2.59813	ACER2	98.4331	0.268091	ACHE	23.9932	1.19016		ACE2	-0.270925	-2.59813	-1.65728	-0.874825	21654.7		angiotensin I converting enzyme 2
ACOT1	696.955	-1.42797	ACER2	37.4323	2.82024	ACER3	555.129	0.214879	ACIN1	2974.35	0.720907		ACER2	-0.602848	2.82024	0.268091	2.32198	628.399		alkaline ceramidase 2
ACOT11	6663.64	-2.72151	ACER3	572.431	0.782043	ACHE	10.1632	-0.0299205	ACLY	1847.43	1.14227		ACER3	0.108638	0.782043	0.214879	0.192449	2459.42		alkaline ceramidase 3
ACOT12	1.20623	0.33341	ACHE	14.1183	0.624229	ACIN1	1996.7	0.586871	ACN9	1006.9	-1.66415		ACHE	-0.114583	0.624229	-0.0299205	1.19016	106.644		acetylcholinesterase (Cartwright blood group)
ACOT13	2467.18	-0.309379	ACIN1	3087.5	0.736933	ACLY	1002.3	0.67331	ACO1	3969.64	-0.184051		ACIN1	0.284333	0.736933	0.586871	0.720907	3825.57		apoptotic chromatin condensation inducer 1
ACOT2	978.157	-1.46929	ACLY	2463.91	1.54181	ACN9	649.425	-0.386216	ACO2	23096.6	-0.887709		ACLY	0.971283	1.54181	0.67331	1.14227	1125.21		ATP citrate lyase
ACOT4	159.339	-0.993773	ACN9	1052.39	-1.68068	ACO1	4805.25	-0.223572	ACOT1	193.452	-0.60275		ACN9	-0.655176	-1.68068	-0.386216	-1.66415	2.00047		#N/A
ACOT7	129.198	0.514254	ACO1	3891.34	-0.341911	ACO2	50209.7	-1.35252	ACOT11	331.386	-0.497405		ACO1	-0.18648	-0.341911	-0.223572	-0.184051	130.374		aconitase 1
ACOT8	494.062	-0.43846	ACO2	21392.5	-1.37497	ACOT1	152.246	-0.343589	ACOT13	2170.06	-1.16738		ACO2	-1.68569	-1.37497	-1.35252	-0.887709	0.244655		aconitase 2
ACOT9	2144.24	0.0859498	ACOT1	188.607	-0.819979	ACOT11	1333.38	-1.66684	ACOT2	810.687	-0.525172		ACOT1	-1.42797	-0.819979	-0.343589	-0.60275	155.806		acyl-CoA thioesterase 1
ACOX1	5748.09	-0.611263	ACOT11	403.202	-0.0810463	ACOT12	0.671174	-0.235503	ACOT4	70.1591	-1.20159		ACOT11	-2.72151	-0.0810463	-1.66684	-0.497405	1301.66		acyl-CoA thioesterase 11
ACOX2	828.142	-1.02763	ACOT13	2387.18	-0.964982	ACOT13	2145.17	-0.406964	ACOT7	178.7	-0.230764		ACOT13	-0.309379	-0.964982	-0.406964	-1.16738	4036.92		acyl-CoA thioesterase 13
ACOX3	262.823	1.04414	ACOT2	758.111	-0.877969	ACOT2	3564.05	-1.4825	ACOT8	523.365	-0.69515		ACOT2	-1.46929	-0.877969	-1.4825	-0.525172	37.4323		acyl-CoA thioesterase 2
ACP1	2576.27	0.23743	ACOT4	88.496	-0.602648	ACOT4	39.3921	1.01712	ACOT9	2359.08	-0.84313		ACOT4	-0.993773	-0.602648	1.01712	-1.20159	572.431		acyl-CoA thioesterase 4
ACP2	720.127	0.276482	ACOT7	288.367	0.700935	ACOT7	110.505	0.735996	ACOX1	3855.34	-0.521979		ACOT7	0.514254	0.700935	0.735996	-0.230764	14.1183		acyl-CoA thioesterase 7
ACP5	48.0028	3.4804	ACOT8	529.581	-0.795705	ACOT8	559.67	-0.820836	ACOX2	990.404	-0.351742		ACOT8	-0.43846	-0.795705	-0.820836	-0.69515	3087.5		acyl-CoA thioesterase 8
ACP6	1087.02	-1.93507	ACOT9	2627.22	-0.623591	ACOT9	4473.54	-0.956514	ACOX3	520.379	0.503867		ACOT9	0.0859498	-0.623591	-0.956514	-0.84313	2463.91		acyl-CoA thioesterase 9
ACPL2	384.253	0.314319	ACOX1	3686.83	-0.7972	ACOX1	4166.15	-0.209551	ACOXL	0.253846	0.229365		ACOX1	-0.611263	-0.7972	-0.209551	-0.521979	1052.39		acyl-CoA oxidase 1
ACPP	10.4686	0.259774	ACOX2	924.783	-0.676894	ACOX2	1156.17	-0.475504	ACP1	3036.58	-0.991217		ACOX2	-1.02763	-0.676894	-0.475504	-0.351742	3891.34		acyl-CoA oxidase 2
ACR	4.04948	-0.451731	ACOX3	534.266	0.494571	ACOX3	755.21	-0.0836768	ACP2	853.823	-0.150573		ACOX3	1.04414	0.494571	-0.0836768	0.503867	21392.5		acyl-CoA oxidase 3, pristanoyl
ACRBP	17.0043	-0.638646	ACP1	3104.54	-1.07236	ACP1	2777.14	-0.253846	ACP5	1115.12	3.82505		ACP1	0.23743	-1.07236	-0.253846	-0.991217	188.607		acid phosphatase 1
ACRC	191.962	-0.523136	ACP2	1087.36	0.324586	ACP2	521.911	0.286214	ACP6	350.767	-0.986268		ACP2	0.276482	0.324586	0.286214	-0.150573	403.202		acid phosphatase 2, lysosomal
ACRV1	0.603065	-0.289343	ACP5	1825.03	4.49995	ACP5	161.431	3.19506	ACPL2	1000.19	-0.744535		ACP5	3.4804	4.49995	3.19506	3.82505	2387.18		acid phosphatase 5, tartrate resistant
ACSF2	1239.67	-2.09555	ACP6	358.504	-1.07286	ACP6	439.111	-0.462878	ACPP	4.06153	0.620714		ACP6	-1.93507	-1.07286	-0.462878	-0.986268	758.111		acid phosphatase 6, lysophosphatidic
ACSF3	283.556	-0.171741	ACPL2	984.814	-0.946594	ACPL2	2072.15	-1.52564	ACRBP	7.33099	0.735575		ACPL2	0.314319	-0.946594	-1.52564	-0.744535	88.496		#N/A
ACSL1	16411.6	-0.888591	ACPP	9.05225	1.34597	ACPP	6.77789	1.21983	ACRC	34.796	0.169229		ACPP	0.259774	1.34597	1.21983	0.620714	288.367		acid phosphatase, prostate
ACSL3	2998.32	0.32825	ACR	1.95724	0.487462	ACR	2.79434	-0.29325	ACSBG1	2.53846	0.416067		ACR	-0.451731	0.487462	-0.29325	#N/A	529.581		acrosin
ACSL4	3954.19	0.488744	ACRBP	14.7226	1.51459	ACRBP	11.4018	3.05893e-08	ACSF2	450.237	0.35559		ACRBP	-0.638646	1.51459	3.05893e-08	0.735575	2627.22		acrosin binding protein
ACSL5	953.119	-0.861688	ACRC	51.0906	0.754978	ACRC	89.7162	-0.595468	ACSF3	191.291	0.0492921		ACRC	-0.523136	0.754978	-0.595468	0.169229	3686.83		#N/A
ACSL6	245.542	-1.77411	ACSBG1	2.69121	0.51773	ACRV1	0.671174	-0.235503	ACSL1	15661.3	-1.19306		ACSBG1	#N/A	0.51773	0.398121	0.416067	924.783		acyl-CoA synthetase bubblegum family member 1
ACSM1	2.49616	-0.33867	ACSF2	408.397	0.0695846	ACSBG1	3.09482	0.398121	ACSL3	2892.73	0.677702		ACSF2	-2.09555	0.0695846	-0.904046	0.35559	534.266		acyl-CoA synthetase family member 2
ACSM3	281.573	-2.33445	ACSF3	228.945	0.357181	ACSBG2	2.05131	-0.26233	ACSL4	4614.87	-0.721395		ACSF3	-0.171741	0.357181	-0.761741	0.0492921	3104.54		acyl-CoA synthetase family member 3
ACSM5	21.0324	-0.761979	ACSL1	15621.6	-1.40222	ACSF2	837.281	-0.904046	ACSL5	216.269	0.203438		ACSL1	-0.888591	-1.40222	-1.39793	-1.19306	1087.36		acyl-CoA synthetase long chain family member 1
ACSS1	19784.2	-2.73908	ACSL3	2841.21	0.587785	ACSF3	283.141	-0.761741	ACSL6	108.812	-1.29982		ACSL3	0.32825	0.587785	0.413244	0.677702	1825.03		acyl-CoA synthetase long chain family member 3
ACSS2	3331.34	0.118297	ACSL4	5190.7	-0.480594	ACSL1	38835.4	-1.39793	ACSM1	2.95455	-0.494044		ACSL4	0.488744	-0.480594	-0.217159	-0.721395	358.504		acyl-CoA synthetase long chain family member 4
ACSS3	1115.15	-0.931904	ACSL5	423.906	1.32567	ACSL3	2377.32	0.413244	ACSM2A	0.253846	0.229365		ACSL5	-0.861688	1.32567	-1.10164	0.203438	984.814		acyl-CoA synthetase long chain family member 5
ACTA1	94926.9	-2.77984	ACSL6	104.271	-1.76292	ACSL4	3194.08	-0.217159	ACSM3	48.7462	-0.661449		ACSL6	-1.77411	-1.76292	-0.811028	-1.29982	9.05225		acyl-CoA synthetase long chain family member 6
ACTA2	9085.22	-2.26034	ACSM1	3.55485	-0.539452	ACSL5	848.661	-1.10164	ACSM5	55.2869	1.40208		ACSM1	-0.33867	-0.539452	0.0259376	-0.494044	1.95724		acyl-CoA synthetase medium chain family member 1
ACTB	17498.4	0.200911	ACSM3	41.0606	-1.42356	ACSL6	118.408	-0.811028	ACSS1	2545.28	-1.31979		ACSM3	-2.33445	-1.42356	-2.17569	-0.661449	14.7226		acyl-CoA synthetase medium chain family member 3
ACTBL2	0.413804	0.291937	ACSM5	30.2802	0.608602	ACSM1	5.81466	0.0259376	ACSS2	2875.46	-0.42237		ACSM5	-0.761979	0.608602	-0.222684	1.40208	51.0906		acyl-CoA synthetase medium chain family member 5
ACTC1	443551	-2.35303	ACSS1	2745.23	-1.18584	ACSM3	574.77	-2.17569	ACSS3	803.479	0.402154		ACSS1	-2.73908	-1.18584	-2.37657	-1.31979	2.69121		acyl-CoA synthetase short chain family member 1
ACTG1	8231.57	0.77106	ACSS2	3049.92	-0.366851	ACSM5	87.453	-0.222684	ACTA1	161544	-2.75434		ACSS2	0.118297	-0.366851	0.147213	-0.42237	408.397		acyl-CoA synthetase short chain family member 2
ACTG2	29.0213	-1.29303	ACSS3	619.93	-0.283495	ACSS1	13017.2	-2.37657	ACTA2	2258.3	-0.0823324		ACSS3	-0.931904	-0.283495	-0.923139	0.402154	228.945		acyl-CoA synthetase short chain family member 3
ACTL10	2.38069	0.346289	ACTA1	166191	-3.0311	ACSS2	3763.95	0.147213	ACTB	18381.2	0.462024		ACTA1	-2.77984	-3.0311	-3.11151	-2.75434	15621.6		actin, alpha 1, skeletal muscle
ACTL6A	758.813	0.416405	ACTA2	3480.84	0.75618	ACSS3	1153.7	-0.923139	ACTC1	447878	-1.48216		ACTA2	-2.26034	0.75618	-1.00751	-0.0823324	2841.21		actin, alpha 2, smooth muscle, aorta
ACTN1	3187.31	0.59609	ACTB	31687	1.34349	ACTA1	880105	-3.11151	ACTG1	13972.9	0.662346		ACTB	0.200911	1.34349	0.947597	0.462024	5190.7		actin beta
ACTN2	184880	-1.43935	ACTBL2	0.244655	0.301701	ACTA2	2994.83	-1.00751	ACTG1P4	0.761537	0.311815		ACTBL2	0.291937	0.301701	#N/A	#N/A	423.906		actin, beta like 2
ACTN3	0.603065	-0.289343	ACTC1	473212	-1.43574	ACTB	6521.37	0.947597	ACTG2	15.4636	-0.202302		ACTC1	-2.35303	-1.43574	-1.9635	-1.48216	104.271		actin, alpha, cardiac muscle 1
ACTN4	2517.59	-0.188289	ACTG1	24741.9	1.53321	ACTC1	1.36265e+06	-1.9635	ACTL10	1.77692	0.355015		ACTG1	0.77106	1.53321	1.04428	0.662346	3.55485		actin gamma 1
ACTR10	3556.54	0.240985	ACTG1P4	0.489311	0.377279	ACTG1	4482.24	1.04428	ACTL6A	1070.72	-0.277914		ACTG1P4	#N/A	0.377279	0.0644285	0.311815	41.0606		#N/A
ACTR1A	6308.27	0.0365706	ACTG2	15.0683	-0.329672	ACTG1P4	3.73245	0.0644285	ACTL8	2.22355	-0.343673		ACTG2	-1.29303	-0.329672	-0.179268	-0.202302	30.2802		actin, gamma 2, smooth muscle, enteric
ACTR1B	2371.91	-0.798677	ACTL10	3.18052	0.597868	ACTG2	12.0662	-0.179268	ACTN1	6516.71	0.77395		ACTL10	0.346289	0.597868	-0.26233	0.355015	2745.23		actin like 10
ACTR2	6675.3	0.644883	ACTL6A	1156.3	-0.176631	ACTL10	2.05131	-0.26233	ACTN1-AS1	1.26923	0.340251		ACTL6A	0.416405	-0.176631	0.28481	-0.277914	3049.92		actin like 6A
ACTR3	4398.06	1.28221	ACTL8	2.28835	-0.420836	ACTL6A	617.45	0.28481	ACTN2	109334	-1.27		ACTL8	#N/A	-0.420836	#N/A	-0.343673	619.93		actin like 8
ACTR3B	147.485	0.85486	ACTN1	9546.12	1.35043	ACTN1	3129.65	0.917911	ACTN4	1733.8	0.903779		ACTN1	0.59609	1.35043	0.917911	0.77395	166191		actinin alpha 1
ACTR3C	58.8131	-0.525948	ACTN1-AS1	1.22328	0.457779	ACTN2	241077	-1.45785	ACTR10	4407.69	-0.679978		ACTN1-AS1	#N/A	0.457779	#N/A	0.340251	3480.84		#N/A
ACTR5	110.067	0.507296	ACTN2	104208	-1.73651	ACTN3	1.46621	0.258648	ACTR1A	6162.58	-0.177505		ACTN2	-1.43935	-1.73651	-1.45785	-1.27	31687		actinin alpha 2
ACTR6	1247.56	-0.197124	ACTN3	0.244655	0.301701	ACTN4	2376.24	-0.367445	ACTR1B	2433.08	-0.52901		ACTN3	-0.289343	0.301701	0.258648	#N/A	0.244655		actinin alpha 3 (gene/pseudogene)
ACTR8	1644.8	-0.088323	ACTN4	2251.62	1.28432	ACTR10	3064.36	0.180423	ACTR2	7342.01	0.303073		ACTN4	-0.188289	1.28432	-0.367445	0.903779	473212		actinin alpha 4
ACTRT3	26.8299	0.507263	ACTR10	4770.24	-0.559099	ACTR1A	5401.55	0.0199812	ACTR3	7435.66	-0.387006		ACTR10	0.240985	-0.559099	0.180423	-0.679978	24741.9		actin related protein 10 homolog
ACVR1	909.574	1.07761	ACTR1A	6835.58	-0.0111446	ACTR1B	2939.86	-0.981297	ACTR3B	260.952	-0.445856		ACTR1A	0.0365706	-0.0111446	0.0199812	-0.177505	0.489311		ARP1 actin related protein 1 homolog A
ACVR1B	1028.61	-0.436395	ACTR1B	2521.92	-0.542502	ACTR2	5217.42	0.482004	ACTR3C	99.8363	-1.91589		ACTR1B	-0.798677	-0.542502	-0.981297	-0.52901	15.0683		ARP1 actin related protein 1 homolog B
ACVR1C	8.74126	1.502	ACTR2	9590.15	0.762946	ACTR3	4075.08	0.694705	ACTR5	113.872	0.486208		ACTR2	0.644883	0.762946	0.482004	0.303073	3.18052		ARP2 actin related protein 2 homolog
ACVR2A	437.492	0.179484	ACTR3	11028.3	0.463074	ACTR3B	270.87	0.248139	ACTR6	1326.65	-1.09691		ACTR3	1.28221	0.463074	0.694705	-0.387006	1156.3		ARP3 actin related protein 3 homolog
ACVR2B	1225.62	-0.985079	ACTR3B	258.09	-0.599125	ACTR3C	41.5759	0.120969	ACTR8	1325.5	-0.276946		ACTR3B	0.85486	-0.599125	0.248139	-0.445856	2.28835		ARP3 actin related protein 3 homolog B
ACVR2B-AS1	42.8027	-0.672361	ACTR3C	110.761	-1.62273	ACTR5	152.543	-0.115896	ACTRT3	55.7317	-0.622928		ACTR3C	-0.525948	-1.62273	0.120969	-1.91589	9546.12		ARP3 actin related protein 3 homolog C
ACVRL1	694.157	0.75832	ACTR5	128.921	0.660997	ACTR6	852.6	0.120505	ACVR1	1810.11	0.529536		ACTR5	0.507296	0.660997	-0.115896	0.486208	1.22328		ARP5 actin related protein 5 homolog
ACY1	7.07498	0.711635	ACTR6	1418.65	-1.00637	ACTR8	1443.44	-0.153028	ACVR1B	518.148	0.823207		ACTR6	-0.197124	-1.00637	0.120505	-1.09691	104208		ARP6 actin related protein 6 homolog
ACYP1	237.487	-0.272031	ACTR8	1279.71	-0.487689	ACTRT3	33.3533	0.365695	ACVR1C	34.8152	-1.77243		ACTR8	-0.088323	-0.487689	-0.153028	-0.276946	0.244655		ARP8 actin related protein 8 homolog
ACYP2	2396.35	-0.960289	ACTRT3	57.87	-0.652798	ACVR1	846.975	0.573362	ACVR2A	546.997	-0.0533026		ACTRT3	0.507263	-0.652798	0.365695	-0.622928	2251.62		actin related protein T3
AD 1	1.26008e+06	-2.57909	ACVR1	1915.08	0.578136	ACVR1B	627.995	-0.16815	ACVR2B	543.461	-0.420917		ACVR1	1.07761	0.578136	0.573362	0.529536	4770.24		activin A receptor type 1
ADA	153.564	0.901698	ACVR1B	602.724	1.03607	ACVR1C	9.9307	0.547607	ACVR2B-AS1	40.583	-0.495374		ACVR1B	-0.436395	1.03607	-0.16815	0.823207	6835.58		activin A receptor type 1B
ADAD2	2.96446	0.247813	ACVR1C	37.1028	-1.77307	ACVR2A	250.621	0.656764	ACVRL1	910.013	1.50376		ACVR1C	1.502	-1.77307	0.547607	-1.77243	2521.92		activin A receptor type 1C
ADAL	2358.95	-0.965876	ACVR2A	538.774	-0.18555	ACVR2B	455.206	0.121966	ACY1	12.3774	0.915041		ACVR2A	0.179484	-0.18555	0.656764	-0.0533026	9590.15		activin A receptor type 2A
ADAM10	2074.01	0.69048	ACVR2B	529.537	-0.618964	ACVR2B-AS1	23.3624	-0.565447	ACYP1	306.74	-1.30355		ACVR2B	-0.985079	-0.618964	0.121966	-0.420917	11028.3		activin A receptor type 2B
ADAM11	1311.97	-3.23141	ACVR2B-AS1	40.758	-0.608811	ACVRL1	1102.91	-0.140457	ACYP2	3262.24	-1.61687		ACVR2B-AS1	-0.672361	-0.608811	-0.565447	-0.495374	258.09		#N/A
ADAM12	104.238	3.84693	ACVRL1	1191.21	1.85923	ACY1	20.5883	0.102344	AD 1	491224	-2.73676		ACVRL1	0.75832	1.85923	-0.140457	1.50376	110.761		activin A receptor like type 1
ADAM15	3057.64	-0.712693	ACY1	14.7658	1.19062	ACYP1	338.547	-0.402151	ADA	156.062	1.33804		ACY1	0.711635	1.19062	0.102344	0.915041	128.921		aminoacylase 1
ADAM17	630.669	1.06037	ACYP1	303.874	-1.57268	ACYP2	2559.87	-0.769137	ADAD2	0.253846	0.229365		ACYP1	-0.272031	-1.57268	-0.402151	-1.30355	1418.65		acylphosphatase 1
ADAM18	5.88325	-0.575571	ACYP2	3135.65	-2.17039	AD 1	939308	-1.50756	ADAL	1600.83	-1.20515		ACYP2	-0.960289	-2.17039	-0.769137	-1.61687	1279.71		acylphosphatase 2
ADAM19	338.001	1.98119	AD 1	501625	-3.12818	ADA	134.893	0.342768	ADAM10	2013.58	1.18847		AD 1	-2.57909	-3.12818	-1.50756	-2.73676	57.87		#N/A
ADAM1A	67.1879	-0.214313	ADA	367.762	2.40821	ADAD1	2.05131	-0.26233	ADAM11	128.878	-0.12006		ADA	0.901698	2.40821	0.342768	1.33804	1915.08		adenosine deaminase
ADAM20	4.59325	-0.405639	ADAD2	1.22328	0.457779	ADAD2	4.18431	-0.347354	ADAM12	1419.86	3.92077		ADAD2	0.247813	0.457779	-0.347354	0.229365	602.724		adenosine deaminase domain containing 2
ADAM20P1	6.74026	-0.0536997	ADAL	1504.52	-1.72974	ADAL	2779.94	-0.966981	ADAM15	871.294	0.384181		ADAL	-0.965876	-1.72974	-0.966981	-1.20515	37.1028		adenosine deaminase like
ADAM21	30.0945	-0.792347	ADAM10	2495.25	1.4822	ADAM10	1787.49	0.357298	ADAM17	757.942	1.57249		ADAM10	0.69048	1.4822	0.357298	1.18847	538.774		ADAM metallopeptidase domain 10
ADAM21P1	2.35339	0.0910991	ADAM11	87.3885	-1.49756	ADAM11	1110.41	-1.81789	ADAM18	38.4301	-1.06166		ADAM11	-3.23141	-1.49756	-1.81789	-0.12006	529.537		ADAM metallopeptidase domain 11
ADAM22	415.346	-1.6944	ADAM12	1017.49	4.44198	ADAM12	107.646	2.91826	ADAM19	815.671	2.3313		ADAM12	3.84693	4.44198	2.91826	3.92077	40.758		ADAM metallopeptidase domain 12
ADAM23	9113.06	-1.23357	ADAM15	1390.51	1.16233	ADAM15	2130.33	-0.878758	ADAM1A	31.7098	0.800681		ADAM15	-0.712693	1.16233	-0.878758	0.384181	1191.21		ADAM metallopeptidase domain 15
ADAM28	77.0399	-0.451766	ADAM17	992.978	1.92743	ADAM17	653.347	0.891162	ADAM2	1.77692	0.355015		ADAM17	1.06037	1.92743	0.891162	1.57249	14.7658		ADAM metallopeptidase domain 17
ADAM32	14.6419	-0.174385	ADAM18	30.6554	-2.63698	ADAM18	1.36062	-0.255007	ADAM20	7.68602	-0.557198		ADAM18	-0.575571	-2.63698	-0.255007	-1.06166	303.874		ADAM metallopeptidase domain 18
ADAM33	145.96	0.0873056	ADAM19	1584.22	3.06981	ADAM19	656.853	0.58266	ADAM20P1	10.7322	-0.118006		ADAM19	1.98119	3.06981	0.58266	2.3313	3135.65		ADAM metallopeptidase domain 19
ADAM5	0.603065	-0.289343	ADAM1A	37.8213	1.05428	ADAM1A	43.9861	0.72071	ADAM21	103.161	0.955183		ADAM1A	-0.214313	1.05428	0.72071	0.800681	501625		#N/A
ADAM8	21.122	1.0184	ADAM20	8.33297	-0.562942	ADAM20	2.34332	0.23754	ADAM21P1	5.07691	0.743106		ADAM20	-0.405639	-0.562942	0.23754	-0.557198	367.762		ADAM metallopeptidase domain 20
ADAM9	8009.43	0.455297	ADAM20P1	9.06694	-0.428748	ADAM20P1	14.3475	0.275445	ADAM22	288.09	1.49869		ADAM20P1	-0.0536997	-0.428748	0.275445	-0.118006	1.22328		#N/A
ADAMDEC1	8.16125	2.58969	ADAM21	51.2064	-0.406323	ADAM21	11.5286	0.400457	ADAM23	6161.1	0.405421		ADAM21	-0.792347	-0.406323	0.400457	0.955183	1504.52		ADAM metallopeptidase domain 21
ADAMTS1	3891.21	-0.0517414	ADAM21P1	1.71259	0.479844	ADAM21P1	1.36062	-0.255007	ADAM28	49.0419	0.792736		ADAM21P1	0.0910991	0.479844	-0.255007	0.743106	2495.25		#N/A
ADAMTS10	55.8287	0.905083	ADAM22	150.811	0.462663	ADAM22	160.733	0.249413	ADAM29	2.95455	-0.494044		ADAM22	-1.6944	0.462663	0.249413	1.49869	87.3885		ADAM metallopeptidase domain 22
ADAMTS12	82.0363	2.38699	ADAM23	4892.3	-0.212398	ADAM23	5087.73	0.408741	ADAM30	0.253846	0.229365		ADAM23	-1.23357	-0.212398	0.408741	0.405421	1017.49		ADAM metallopeptidase domain 23
ADAMTS13	179.328	-1.3793	ADAM28	97.7766	1.74349	ADAM28	22.3052	1.83287	ADAM32	17.3016	0.29293		ADAM28	-0.451766	1.74349	1.83287	0.792736	1390.51		ADAM metallopeptidase domain 28
ADAMTS14	35.7191	3.10946	ADAM29	3.06554	-0.602859	ADAM29	1.36062	-0.255007	ADAM33	168.632	1.30655		ADAM29	#N/A	-0.602859	-0.255007	-0.494044	992.978		ADAM metallopeptidase domain 29
ADAMTS15	1819.29	-1.89275	ADAM32	15.7159	0.134314	ADAM32	26.7274	-0.31774	ADAM8	30.9081	1.85611		ADAM32	-0.174385	0.134314	-0.31774	0.29293	30.6554		ADAM metallopeptidase domain 32
ADAMTS16	5.1484	0.647798	ADAM33	77.0396	-0.0746238	ADAM33	280.101	-0.413974	ADAM9	7227.43	-0.0593074		ADAM33	0.0873056	-0.0746238	-0.413974	1.30655	1584.22		ADAM metallopeptidase domain 33
ADAMTS17	29.1253	0.182041	ADAM8	238.136	3.95403	ADAM8	21.1777	1.95779	ADAMDEC1	77.6157	2.74488		ADAM8	1.0184	3.95403	1.95779	1.85611	37.8213		ADAM metallopeptidase domain 8
ADAMTS18	3.22386	-0.385818	ADAM9	8398.36	0.207866	ADAM9	6489.64	0.467057	ADAMTS1	7020.54	-0.918633		ADAM9	0.455297	0.207866	0.467057	-0.0593074	8.33297		ADAM metallopeptidase domain 9
ADAMTS19	4.69996	-0.064706	ADAMDEC1	257.709	4.00543	ADAMDEC1	495.33	0.278457	ADAMTS10	119.754	3.09111		ADAMDEC1	2.58969	4.00543	0.278457	2.74488	9.06694		ADAM like decysin 1
ADAMTS2	266.246	0.936402	ADAMTS1	6836.43	-1.1908	ADAMTS1	1013.59	1.20164	ADAMTS12	211.016	3.08635		ADAMTS1	-0.0517414	-1.1908	1.20164	-0.918633	51.2064		ADAM metallopeptidase with thrombospondin type 1 motif 1
ADAMTS3	20.3999	1.086	ADAMTS10	86.6945	3.13103	ADAMTS10	49.7762	0.888293	ADAMTS13	68.2216	0.454748		ADAMTS10	0.905083	3.13103	0.888293	3.09111	1.71259		ADAM metallopeptidase with thrombospondin type 1 motif 10
ADAMTS4	658.509	0.997598	ADAMTS12	433.055	3.90276	ADAMTS12	104.923	1.67895	ADAMTS14	221.901	3.04507		ADAMTS12	2.38699	3.90276	1.67895	3.08635	150.811		ADAM metallopeptidase with thrombospondin type 1 motif 12
ADAMTS5	548.099	0.182648	ADAMTS13	58.6611	0.123573	ADAMTS13	92.6477	-0.071887	ADAMTS15	450.881	-0.538202		ADAMTS13	-1.3793	0.123573	-0.071887	0.454748	4892.3		ADAM metallopeptidase with thrombospondin type 1 motif 13
ADAMTS6	45.6395	1.40582	ADAMTS14	604.846	4.04716	ADAMTS14	30.4052	2.16712	ADAMTS16	38.4013	1.4212		ADAMTS14	3.10946	4.04716	2.16712	3.04507	97.7766		ADAM metallopeptidase with thrombospondin type 1 motif 14
ADAMTS7	294.961	0.227787	ADAMTS15	398.946	-1.09972	ADAMTS15	993.412	-1.43418	ADAMTS17	25.6175	0.514976		ADAMTS15	-1.89275	-1.09972	-1.43418	-0.538202	3.06554		ADAM metallopeptidase with thrombospondin type 1 motif 15
ADAMTS8	23.6161	0.0535222	ADAMTS16	8.57763	-0.515821	ADAMTS17	25.3615	-0.25094	ADAMTS18	1.9697	-0.389377		ADAMTS16	0.647798	-0.515821	#N/A	1.4212	15.7159		ADAM metallopeptidase with thrombospondin type 1 motif 16
ADAMTS9	2419.41	-0.405706	ADAMTS17	18.7382	0.0293282	ADAMTS19	12.4311	-0.687636	ADAMTS19	17.7177	-0.162641		ADAMTS17	0.182041	0.0293282	-0.25094	0.514976	77.0396		ADAM metallopeptidase with thrombospondin type 1 motif 17
ADAMTS9-AS2	51.214	-0.0945647	ADAMTS18	2.04369	-0.535998	ADAMTS2	176.114	1.91557	ADAMTS2	1598.97	2.98685		ADAMTS18	-0.385818	-0.535998	#N/A	-0.389377	238.136		ADAM metallopeptidase with thrombospondin type 1 motif 18
ADAMTSL1	22.5151	0.743431	ADAMTS19	10.7078	-1.49915	ADAMTS3	24.247	0.658921	ADAMTS3	141.381	1.99219		ADAMTS19	-0.064706	-1.49915	-0.687636	-0.162641	8398.36		ADAM metallopeptidase with thrombospondin type 1 motif 19
ADAMTSL2	55.1082	-0.171297	ADAMTS2	1273.74	2.93544	ADAMTS4	79.5786	1.60992	ADAMTS4	387.579	2.18499		ADAMTS2	0.936402	2.93544	1.91557	2.98685	257.709		ADAM metallopeptidase with thrombospondin type 1 motif 2
ADAMTSL3	689.37	-0.0491887	ADAMTS3	74.3761	1.23086	ADAMTS5	1689.99	-1.01519	ADAMTS5	665.37	1.49994		ADAMTS3	1.086	1.23086	0.658921	1.99219	6836.43		ADAM metallopeptidase with thrombospondin type 1 motif 3
ADAMTSL4	7975.35	-2.57817	ADAMTS4	1219.75	3.37667	ADAMTS6	39.1737	-0.0853219	ADAMTS6	127.547	-0.212336		ADAMTS4	0.997598	3.37667	1.60992	2.18499	86.6945		ADAM metallopeptidase with thrombospondin type 1 motif 4
ADAMTSL5	621.299	-0.909211	ADAMTS5	1549.09	2.52033	ADAMTS7	138.541	1.32848	ADAMTS7	485.279	2.38913		ADAMTS5	0.182648	2.52033	-1.01519	1.49994	433.055		ADAM metallopeptidase with thrombospondin type 1 motif 5
ADAP1	308.431	-1.65987	ADAMTS6	142.278	-0.0452396	ADAMTS8	13.4879	0.35361	ADAMTS8	78.0684	-1.27238		ADAMTS6	1.40582	-0.0452396	-0.0853219	-0.212336	58.6611		ADAM metallopeptidase with thrombospondin type 1 motif 6
ADAP2	282.196	-0.537773	ADAMTS7	519.348	2.54808	ADAMTS9	638.246	0.539421	ADAMTS9	878.023	0.982958		ADAMTS7	0.227787	2.54808	1.32848	2.38913	604.846		ADAM metallopeptidase with thrombospondin type 1 motif 7
ADAR	4916.69	-0.145466	ADAMTS8	98.3401	-0.651874	ADAMTS9-AS2	24.0686	1.02902	ADAMTS9-AS2	43.5184	0.802856		ADAMTS8	0.0535222	-0.651874	0.35361	-1.27238	398.946		ADAM metallopeptidase with thrombospondin type 1 motif 8
ADARB1	528.94	-0.271177	ADAMTS9	1391.15	1.63652	ADAMTSL1	21.1042	1.27918	ADAMTSL1	23.3939	0.676283		ADAMTS9	-0.405706	1.63652	0.539421	0.982958	8.57763		ADAM metallopeptidase with thrombospondin type 1 motif 9
ADARB2	0.413804	0.291937	ADAMTS9-AS2	25.5168	-0.0722338	ADAMTSL2	37.128	0.65376	ADAMTSL2	109.824	2.8882		ADAMTS9-AS2	-0.0945647	-0.0722338	1.02902	0.802856	18.7382		#N/A
ADAT1	354.307	0.161678	ADAMTSL1	78.103	2.21206	ADAMTSL3	1072.35	-0.743269	ADAMTSL3	720.111	1.80506		ADAMTSL1	0.743431	2.21206	1.27918	0.676283	2.04369		ADAMTS like 1
ADAT2	106.36	0.58025	ADAMTSL2	42.2104	2.1481	ADAMTSL4	4030.98	-2.39287	ADAMTSL4	1113.07	-2.38229		ADAMTSL2	-0.171297	2.1481	0.65376	2.8882	10.7078		ADAMTS like 2
ADAT3	2.35339	0.0910991	ADAMTSL3	411.228	1.0284	ADAMTSL5	1265.96	-1.60197	ADAMTSL5	796.946	-1.8761		ADAMTSL3	-0.0491887	1.0284	-0.743269	1.80506	1273.74		ADAMTS like 3
ADC	49.7741	1.58913	ADAMTSL4	1394.02	-1.29855	ADAP1	132.841	-0.434174	ADAP1	127.04	-0.221949		ADAMTSL4	-2.57817	-1.29855	-2.39287	-2.38229	74.3761		ADAMTS like 4
ADCK1	226.063	-0.525892	ADAMTSL5	798.848	-2.20187	ADAP2	63.9154	1.20626	ADAP2	118.981	1.68734		ADAMTSL5	-0.909211	-2.20187	-1.60197	-1.8761	1219.75		ADAMTS like 5
ADCK2	260.945	-0.351144	ADAP1	137.629	-0.123554	ADAR	2797.6	0.423003	ADAR	4306.29	0.990668		ADAP1	-1.65987	-0.123554	-0.434174	-0.221949	1549.09		ArfGAP with dual PH domains 1
ADCK3	18854.7	-1.14761	ADAP2	369.517	2.98195	ADARB1	439.36	0.274182	ADARB1	481.663	0.390629		ADAP2	-0.537773	2.98195	1.20626	1.68734	142.278		ArfGAP with dual PH domains 2
ADCK4	713.002	-0.684004	ADAR	4672.87	1.08733	ADARB2	24.7604	-0.961237	ADAT1	363.442	1.92326		ADAR	-0.145466	1.08733	0.423003	0.990668	519.348		adenosine deaminase, RNA specific
ADCK5	56.9544	-0.0642959	ADARB1	632.444	0.842464	ADAT1	300.973	0.632535	ADAT2	124.503	0.605253		ADARB1	-0.271177	0.842464	0.274182	0.390629	98.3401		adenosine deaminase, RNA specific B1
ADCY1	726.083	-0.349544	ADARB2	0.733966	0.416361	ADAT2	94.2398	0.405778	ADAT3	4.762	0.124324		ADARB2	0.291937	0.416361	-0.961237	#N/A	1391.15		adenosine deaminase, RNA specific B2 (inactive)
ADCY10	7.31292	0.132044	ADAT1	335.224	1.8636	ADAT3	1.10411	0.252818	ADC	193.793	1.52125		ADAT1	0.161678	1.8636	0.632535	1.92326	25.5168		adenosine deaminase, tRNA specific 1
ADCY10P1	150.102	-0.133028	ADAT2	120.157	0.494971	ADC	59.6277	0.740018	ADCK1	201.048	-0.131843		ADAT2	0.58025	0.494971	0.405778	0.605253	78.103		adenosine deaminase, tRNA specific 2
ADCY2	4.8493	0.540496	ADAT3	4.7349	0.111055	ADCK1	204.223	-0.425712	ADCK2	228.859	-0.0749014		ADAT3	0.0910991	0.111055	0.252818	0.124324	42.2104		adenosine deaminase, tRNA specific 3
ADCY3	1112.4	-0.254318	ADC	160.179	1.26703	ADCK2	207.029	-0.0775248	ADCK3	5110.61	0.244979		ADC	1.58913	1.26703	0.740018	1.52125	411.228		#N/A
ADCY4	1496.63	-0.99685	ADCK1	206.02	-0.166261	ADCK3	6048.05	0.180567	ADCK4	449.018	0.194919		ADCK1	-0.525892	-0.166261	-0.425712	-0.131843	1394.02		aarF domain containing kinase 1
ADCY5	14530.5	-1.56628	ADCK2	348.194	0.716206	ADCK4	612.503	-0.718549	ADCK5	60.6673	0.380463		ADCK2	-0.351144	0.716206	-0.0775248	-0.0749014	798.848		aarF domain containing kinase 2
ADCY6	20005.3	-1.6642	ADCK3	5533.53	0.341684	ADCK5	70.0453	-0.119801	ADCY1	1083.66	2.66518		ADCK3	-1.14761	0.341684	0.180567	0.244979	137.629		#N/A
ADCY7	154.512	0.17269	ADCK4	446.722	0.10479	ADCY1	427.956	1.3535	ADCY10	13.7077	1.49058		ADCK4	-0.684004	0.10479	-0.718549	0.194919	369.517		#N/A
ADCY8	0.603065	-0.289343	ADCK5	65.9143	0.48078	ADCY10	8.32184	0.971072	ADCY10P1	95.5759	0.887972		ADCK5	-0.0642959	0.48078	-0.119801	0.380463	4672.87		aarF domain containing kinase 5
ADCY9	2154.84	0.106318	ADCY1	965.716	2.66209	ADCY10P1	218.722	0.630431	ADCY2	68.7311	2.63796		ADCY1	-0.349544	2.66209	1.3535	2.66518	632.444		adenylate cyclase 1
ADCYAP1	282.409	-2.51674	ADCY10	3.42518	0.636852	ADCY2	24.695	-0.556128	ADCY3	594.57	1.7004		ADCY10	0.132044	0.636852	0.971072	1.49058	0.733966		adenylate cyclase 10
ADCYAP1R1	48.4564	1.7632	ADCY10P1	84.4363	0.662663	ADCY3	497.516	0.524572	ADCY4	330.517	0.372079		ADCY10P1	-0.133028	0.662663	0.630431	0.887972	335.224		#N/A
ADD1	10899.1	-0.500222	ADCY2	9.62801	0.7387	ADCY4	518.921	-0.245441	ADCY5	6647.09	0.473037		ADCY2	0.540496	0.7387	-0.556128	2.63796	120.157		adenylate cyclase 2
ADD2	174.76	-1.40599	ADCY3	764.726	2.0318	ADCY5	5667.41	0.00240054	ADCY6	4867.3	-0.558567		ADCY3	-0.254318	2.0318	0.524572	1.7004	4.7349		adenylate cyclase 3
ADD3	5338.35	-0.216734	ADCY4	680.854	1.52135	ADCY6	5700.55	-0.672797	ADCY7	231.778	1.65635		ADCY4	-0.99685	1.52135	-0.245441	0.372079	160.179		adenylate cyclase 4
ADH1B	10495.8	-3.20849	ADCY5	4673.28	-0.45931	ADCY7	174.742	0.916445	ADCY8	2.53846	0.416067		ADCY5	-1.56628	-0.45931	0.00240054	0.473037	206.02		adenylate cyclase 5
ADH1C	197.246	-1.81856	ADCY6	4873.11	-0.683471	ADCY8	2.09329	0.329932	ADCY9	2184.38	0.796893		ADCY6	-1.6642	-0.683471	-0.672797	-0.558567	348.194		adenylate cyclase 6
ADH4	1.23203	-0.319995	ADCY7	471.266	2.51574	ADCY9	1757.47	0.571003	ADCYAP1	2.98508	-0.169103		ADCY7	0.17269	2.51574	0.916445	1.65635	5533.53		adenylate cyclase 7
ADH5	12627.3	-0.748334	ADCY8	3.42518	0.636852	ADCYAP1	22.79	-0.999144	ADCYAP1R1	147.412	1.93378		ADCY8	-0.289343	0.636852	0.329932	0.416067	446.722		adenylate cyclase 8
ADHFE1	10547.5	-2.68495	ADCY9	1598.08	0.108599	ADCYAP1R1	160.799	1.40198	ADD1	6257.84	0.605174		ADCY9	0.106318	0.108599	0.571003	0.796893	65.9143		adenylate cyclase 9
ADI1	18725.6	-1.66101	ADCYAP1	9.1387	0.687015	ADD1	9482.69	-0.361178	ADD2	22.642	-0.494266		ADCYAP1	-2.51674	0.687015	-0.999144	-0.169103	965.716		adenylate cyclase activating polypeptide 1
ADIPOQ	13.6643	-0.881847	ADCYAP1R1	147.125	1.99359	ADD2	110.295	-0.998346	ADD3	6257.19	0.0858817		ADCYAP1R1	1.7632	1.99359	1.40198	1.93378	3.42518		ADCYAP receptor type I
ADIPOQ-AS1	0.603065	-0.289343	ADD1	6463.4	0.60836	ADD3	6539.96	-0.170705	ADGB	0.253846	0.229365		ADD1	-0.500222	0.60836	-0.361178	0.605174	84.4363		adducin 1
ADIPOR1	5079.95	-0.319388	ADD2	41.7505	0.529875	ADGB	1.03012	-0.030432	ADH1A	0.984851	-0.376123		ADD2	-1.40599	0.529875	-0.998346	-0.494266	9.62801		adducin 2
ADIPOR2	4377.5	-0.548317	ADD3	5273.09	-0.460064	ADH1A	0.671174	-0.235503	ADH1B	851.3	-2.85466		ADD3	-0.216734	-0.460064	-0.170705	0.0858817	764.726		adducin 3
ADIRF	659.538	-0.723698	ADH1A	1.02185	-0.517426	ADH1B	10277.2	-3.14819	ADH1C	16.1031	-0.898764		ADH1A	#N/A	-0.517426	-0.235503	-0.376123	680.854		alcohol dehydrogenase 1A (class I), alpha polypeptide
ADK	1620.04	-0.428076	ADH1B	842.475	-4.31561	ADH1C	33.5149	-1.06616	ADH5	12483.6	-1.07362		ADH1B	-3.20849	-4.31561	-3.14819	-2.85466	4673.28		alcohol dehydrogenase 1B (class I), beta polypeptide
ADM	571.27	-0.729316	ADH1C	14.5073	-1.50597	ADH5	14490	-0.940559	ADH6	0.507691	0.284249		ADH1C	-1.81856	-1.50597	-1.06616	-0.898764	4873.11		alcohol dehydrogenase 1C (class I), gamma polypeptide
ADM2	4.39963	1.04942	ADH5	12335.3	-1.30781	ADHFE1	3824.27	-1.76267	ADHFE1	2568.81	-2.43583		ADH5	-0.748334	-1.30781	-0.940559	-1.07362	471.266		alcohol dehydrogenase 5 (class III), chi polypeptide
ADM5	7.88409	-0.403367	ADHFE1	2538.36	-3.21958	ADI1	13739.3	-0.958944	ADI1	10400.6	-1.4961		ADHFE1	-2.68495	-3.21958	-1.76267	-2.43583	3.42518		alcohol dehydrogenase, iron containing 1
ADNP	1828.95	0.461876	ADI1	10610.8	-1.63074	ADIG	2.05131	-0.26233	ADIG	2.95455	-0.494044		ADI1	-1.66101	-1.63074	-0.958944	-1.4961	1598.08		acireductone dioxygenase 1
ADNP2	581.391	0.179884	ADIG	4.53347	-0.287125	ADIPOQ	1.36062	-0.255007	ADIPOQ	469.073	-3.785		ADIG	#N/A	-0.287125	-0.26233	-0.494044	9.1387		adipogenin
ADO	1136.61	0.753781	ADIPOQ	485.866	-4.41786	ADIPOR1	3898.15	-0.24049	ADIPOR1	5040.62	-0.772069		ADIPOQ	-0.881847	-4.41786	-0.255007	-3.785	147.125		adiponectin, C1Q and collagen domain containing
ADORA1	761.012	-1.96756	ADIPOR1	5430.34	-0.662594	ADIPOR2	5063.55	-0.730712	ADIPOR2	2540.14	-0.266565		ADIPOR1	-0.319388	-0.662594	-0.24049	-0.772069	6463.4		adiponectin receptor 1
ADORA2A	0.603065	-0.289343	ADIPOR2	2715.23	-0.191587	ADIRF	335.346	-0.995304	ADIRF	493.312	-2.20262		ADIPOR2	-0.548317	-0.191587	-0.730712	-0.266565	41.7505		adiponectin receptor 2
ADORA2A-AS1	1.40048	0.105471	ADIRF	500.515	-2.51905	ADK	1502.9	-0.397492	ADK	1707.3	-1.15099		ADIRF	-0.723698	-2.51905	-0.995304	-2.20262	5273.09		adipogenesis regulatory factor
ADORA2B	34.0706	2.63362	ADK	1698.07	-1.36817	ADM	836.116	-1.11414	ADM	264.464	-0.729066		ADK	-0.428076	-1.36817	-0.397492	-1.15099	1.02185		adenosine kinase
ADORA3	160.145	-0.806775	ADM	713.194	1.27255	ADM2	12.0527	1.94739	ADM2	92.3998	3.09316		ADM	-0.729316	1.27255	-1.11414	-0.729066	842.475		adrenomedullin
ADPGK	445.764	0.903701	ADM2	95.4156	3.64361	ADM5	8.53944	-0.162382	ADM5	5.04638	0.469463		ADM2	1.04942	3.64361	1.94739	3.09316	14.5073		adrenomedullin 2
ADPGK-AS1	1.9263	0.395056	ADM5	4.69168	0.470974	ADNP	2029.15	0.192754	ADNP	2299.37	0.648657		ADM5	-0.403367	0.470974	-0.162382	0.469463	12335.3		adrenomedullin 5 (putative)
ADPRH	678.286	0.431997	ADNP	2152.25	0.461233	ADNP2	703.691	-0.354008	ADNP2	557.099	-0.0928937		ADNP	0.461876	0.461233	0.192754	0.648657	2538.36		activity dependent neuroprotector homeobox
ADPRHL1	23191.6	-1.77663	ADNP2	614.56	0.0536406	ADO	1798.78	-0.0376112	ADO	1925.41	-0.776661		ADNP2	0.179884	0.0536406	-0.354008	-0.0928937	10610.8		ADNP homeobox 2
ADPRHL2	374.825	0.730493	ADO	1910.2	-0.954361	ADORA1	496.93	-1.42506	ADORA1	282.264	-0.51496		ADO	0.753781	-0.954361	-0.0376112	-0.776661	4.53347		2-aminoethanethiol dioxygenase
ADPRM	144.346	0.582801	ADORA1	229.222	-1.42875	ADORA2A	0.671174	-0.235503	ADORA2A	0.253846	0.229365		ADORA1	-1.96756	-1.42875	-1.42506	-0.51496	485.866		adenosine A1 receptor
ADRA1A	1275.18	-0.368225	ADORA2A	0.489311	0.377279	ADORA2A-AS1	1.36062	-0.255007	ADORA2A-AS1	0.761537	0.311815		ADORA2A	-0.289343	0.377279	-0.235503	0.229365	5430.34		adenosine A2a receptor
ADRA1B	12.57	0.397763	ADORA2A-AS1	0.733966	0.416361	ADORA2B	29.2151	1.13686	ADORA2B	44.3104	0.923605		ADORA2A-AS1	0.105471	0.416361	-0.255007	0.311815	2715.23		#N/A
ADRA1D	8.17789	2.37865	ADORA2B	104.253	2.05308	ADORA3	43.4771	-0.0255914	ADORA3	67.2386	2.79534		ADORA2B	2.63362	2.05308	1.13686	0.923605	500.515		adenosine A2b receptor
ADRA2A	165.833	-0.964172	ADORA3	89.5871	3.40266	ADPGK	324.89	0.902501	ADPGK	557.961	1.00954		ADORA3	-0.806775	3.40266	-0.0255914	2.79534	1698.07		adenosine A3 receptor
ADRA2B	520.267	-2.2123	ADPGK	895.274	1.6752	ADPGK-AS1	0.3776	0.215813	ADPGK-AS1	1.26923	0.340251		ADPGK	0.903701	1.6752	0.902501	1.00954	713.194		ADP dependent glucokinase
ADRA2C	836.037	-2.97747	ADPGK-AS1	3.18052	0.597868	ADPRH	473.412	0.604679	ADPRH	660.413	0.114683		ADPGK-AS1	0.395056	0.597868	0.215813	0.340251	95.4156		#N/A
ADRB1	1306.47	-0.766954	ADPRH	798.888	0.44718	ADPRHL1	18223.3	-1.51726	ADPRHL1	11277	-0.867612		ADPRH	0.431997	0.44718	0.604679	0.114683	4.69168		ADP-ribosylarginine hydrolase
ADRB2	279.116	-0.725674	ADPRHL1	8918.41	-2.32027	ADPRHL2	445.517	0.233237	ADPRHL2	558.656	0.338222		ADPRHL1	-1.77663	-2.32027	-1.51726	-0.867612	2152.25		ADP-ribosylhydrolase like 1
ADRBK1	1435.05	-0.320862	ADPRHL2	618.961	0.479327	ADPRM	136.852	0.183913	ADPRM	187.157	-0.454942		ADPRHL2	0.730493	0.479327	0.233237	0.338222	614.56		ADP-ribosylhydrolase like 2
ADRBK2	1448.3	-1.32408	ADPRM	206.034	-0.305653	ADRA1A	425.594	0.691845	ADRA1A	652.968	2.3341		ADPRM	0.582801	-0.305653	0.183913	-0.454942	1910.2		ADP-ribose/CDP-alcohol diphosphatase, manganese dependent
ADRM1	835.494	0.202632	ADRA1A	441.434	1.95828	ADRA1B	61.016	-0.529409	ADRA1B	61.1044	0.802506		ADRA1A	-0.368225	1.95828	0.691845	2.3341	229.222		adrenoceptor alpha 1A
ADSL	1914.16	0.1786	ADRA1B	43.8806	0.228793	ADRA1D	9.93346	1.15666	ADRA1D	47.6924	2.49557		ADRA1B	0.397763	0.228793	-0.529409	0.802506	0.489311		adrenoceptor alpha 1B
ADSS	495.438	0.964633	ADRA1D	186.226	3.95958	ADRA2A	8.71153	1.08699	ADRA2A	62.7879	-1.01118		ADRA1D	2.37865	3.95958	1.15666	2.49557	0.733966		adrenoceptor alpha 1D
ADSSL1	14981	-2.9793	ADRA2A	50.7179	-2.51259	ADRA2B	1114.01	-2.49382	ADRA2B	109.311	-0.911521		ADRA2A	-0.964172	-2.51259	1.08699	-1.01118	104.253		adrenoceptor alpha 2A
ADTRP	3.29347	0.758782	ADRA2B	181.236	0.279346	ADRA2C	153.664	-1.90291	ADRA2C	43.1406	-2.33189		ADRA2B	-2.2123	0.279346	-2.49382	-0.911521	89.5871		adrenoceptor alpha 2B
AEBP1	698.871	1.25256	ADRA2C	50.9911	-1.60724	ADRB1	345.884	0.528885	ADRB1	1127.93	-2.30006		ADRA2C	-2.97747	-1.60724	-1.90291	-2.33189	895.274		adrenoceptor alpha 2C
AEBP2	1050.5	0.0259455	ADRB1	1514.08	-0.976142	ADRB2	286.616	-1.06637	ADRB2	143.091	-0.664033		ADRB1	-0.766954	-0.976142	0.528885	-2.30006	3.18052		adrenoceptor beta 1
AEN	200.2	2.28106	ADRB2	152.324	-0.607955	ADRBK1	1326.79	-0.361713	ADRB3	0.253846	0.229365		ADRB2	-0.725674	-0.607955	-1.06637	-0.664033	798.888		adrenoceptor beta 2
AES	16968.8	-0.889127	ADRBK1	1135.88	0.956076	ADRBK2	765.128	-0.165186	ADRBK1	1076.46	0.905696		ADRBK1	-0.320862	0.956076	-0.361713	0.905696	8918.41		#N/A
AF035281	79.0699	-0.742478	ADRBK2	397.14	0.862595	ADRM1	811.562	-0.285667	ADRBK2	329.706	0.580031		ADRBK2	-1.32408	0.862595	-0.165186	0.580031	618.961		#N/A
AF047486	0.603065	-0.289343	ADRM1	1046.79	0.157019	ADSL	2454.79	-0.530622	ADRM1	950.75	0.018129		ADRM1	0.202632	0.157019	-0.285667	0.018129	206.034		adhesion regulating molecule 1
AF063596	2.49616	-0.33867	ADSL	2352.09	-0.613594	ADSS	328.141	0.74788	ADSL	2109.24	-0.836636		ADSL	0.1786	-0.613594	-0.530622	-0.836636	441.434		adenylosuccinate lyase
AF070581	35.7159	0.460589	ADSS	688.009	1.16688	ADSSL1	7553.42	-2.17989	ADSS	484.873	0.6193		ADSS	0.964633	1.16688	0.74788	0.6193	43.8806		adenylosuccinate synthase
AF072097	1.86366	-0.332137	ADSSL1	2741.6	-1.04999	ADTRP	2.09329	0.329932	ADSSL1	2331.31	-1.57183		ADSSL1	-2.9793	-1.04999	-2.17989	-1.57183	186.226		adenylosuccinate synthase like 1
AF075036	1.86366	-0.332137	ADTRP	24.7102	2.38355	AEBP1	687.061	1.25986	ADTRP	7.36152	0.985707		ADTRP	0.758782	2.38355	0.329932	0.985707	50.7179		androgen dependent TFPI regulating protein
AF075112	2.96446	0.247813	AEBP1	4389.17	3.0292	AEBP2	704.43	0.166216	AEBP1	8141.65	3.33756		AEBP1	1.25256	3.0292	1.25986	3.33756	181.236		AE binding protein 1
AF079515	176999	-3.09191	AEBP2	1259.96	-0.846873	AEN	271.323	0.950155	AEBP2	1307.47	-0.588723		AEBP2	0.0259455	-0.846873	0.166216	-0.588723	50.9911		AE binding protein 2
AF085995	51.1698	-0.987633	AEN	549.89	1.5505	AES	16470.2	-0.997089	AEN	446.425	1.26558		AEN	2.28106	1.5505	0.950155	1.26558	1514.08		apoptosis enhancing nuclease
AF086102	1.9937	0.00467875	AES	13677.6	-1.00507	AF035281	60.1602	0.406215	AES	13800.9	-0.818716		AES	-0.889127	-1.00507	-0.997089	-0.818716	152.324		amino-terminal enhancer of split
AF086126	45.8476	-0.719442	AF007147	1.02185	-0.517426	AF055024	1.36062	-0.255007	AF007147	0.984851	-0.376123		AF007147	#N/A	-0.517426	#N/A	-0.376123	1135.88		#N/A
AF086132	111.193	0.604577	AF035281	36.2237	1.41848	AF063596	3.52608	0.255712	AF035281	40.4321	1.48127		AF035281	-0.742478	1.41848	0.406215	1.48127	397.14		#N/A
AF086154	3149.76	-3.53379	AF055024	2.04369	-0.535998	AF070581	55.4986	0.322883	AF055024	2.22355	-0.343673		AF055024	#N/A	-0.535998	-0.255007	-0.343673	1046.79		#N/A
AF086184	6.95033	1.89283	AF063596	3.26697	-0.161609	AF072097	2.05131	-0.26233	AF063596	2.73124	-0.221715		AF063596	-0.33867	-0.161609	0.255712	-0.221715	2352.09		#N/A
AF086203	1.86366	-0.332137	AF070581	119.925	1.80071	AF075112	2.72289	0.0880712	AF070581	94.3887	1.46126		AF070581	0.460589	1.80071	0.322883	1.46126	688.009		#N/A
AF086285	97.0707	-0.750067	AF075036	3.31019	-0.621595	AF079515	120293	-1.67888	AF075036	3.2084	-0.510286		AF075036	-0.332137	-0.621595	#N/A	-0.510286	2741.6		#N/A
AF086288	13.0303	0.661722	AF075112	4.77812	-0.236479	AF085995	24.0365	-0.152896	AF075112	4.22378	-0.274266		AF075112	0.247813	-0.236479	0.0880712	-0.274266	24.7102		#N/A
AF086303	0.997409	0.00386693	AF079515	39868.6	-2.3792	AF086102	2.81811	-0.12327	AF079515	39804.3	-2.01266		AF079515	-3.09191	-2.3792	-1.67888	-2.01266	4389.17		#N/A
AF086351	15.9543	0.896177	AF085995	33.663	-1.19623	AF086125	0.3776	0.215813	AF085995	33.983	-0.963568		AF085995	-0.987633	-1.19623	-0.152896	-0.963568	1259.96		#N/A
AF086476	18.8104	0.293523	AF086102	2.00047	-0.00955914	AF086126	34.5612	-0.616642	AF086102	2.76177	0.139401		AF086102	0.00467875	-0.00955914	-0.12327	0.139401	549.89		#N/A
AF088041	6086.19	-0.097106	AF086125	2.04369	-0.535998	AF086132	51.7023	0.871471	AF086125	1.9697	-0.389377		AF086125	#N/A	-0.535998	0.215813	-0.389377	13677.6		#N/A
AF090939	3.30375	0.0860797	AF086126	8.16008	0.577743	AF086154	2403.52	-2.71836	AF086126	5.77739	0.261353		AF086126	-0.719442	0.577743	-0.616642	0.261353	1.02185		#N/A
AF116693	143.464	-0.736491	AF086132	197.731	-0.565987	AF086203	1.03012	-0.030432	AF086132	166.159	-0.985367		AF086132	0.604577	-0.565987	0.871471	-0.985367	36.2237		#N/A
AF119915	1.23203	-0.319995	AF086154	951.984	-3.77547	AF086258	2.05366	0.178536	AF086154	994.899	-2.34683		AF086154	-3.53379	-3.77547	-2.71836	-2.34683	2.04369		#N/A
AF131837	1.86366	-0.332137	AF086184	6.0014	-0.0203278	AF086285	113.053	-0.388064	AF086184	8.03146	0.264191		AF086184	1.89283	-0.0203278	#N/A	0.264191	3.26697		#N/A
AF157115	13.4001	-0.429719	AF086203	0.978622	0.440842	AF086288	13.1543	-0.228643	AF086203	1.26923	0.340251		AF086203	-0.332137	0.440842	-0.030432	0.340251	119.925		#N/A
AF161365	1.86366	-0.332137	AF086285	41.0597	0.402035	AF086303	1.80386	0.281583	AF086258	6.59999	0.909383		AF086285	-0.750067	0.402035	-0.388064	0.97173	3.31019		#N/A
AF161442	12.3215	-0.382056	AF086288	16.723	1.3296	AF086351	23.9286	0.0451453	AF086285	58.9114	0.97173		AF086288	0.661722	1.3296	-0.228643	0.652058	4.77812		#N/A
AF188711	4.8493	0.540496	AF086303	3.91449	0.711787	AF086476	27.5318	-0.109336	AF086288	9.33122	0.652058		AF086303	0.00386693	0.711787	0.281583	0.416067	39868.6		#N/A
AF198444	11.5121	0.769653	AF086351	50.9332	-0.860018	AF088041	6510.72	-0.214475	AF086303	2.53846	0.416067		AF086351	0.896177	-0.860018	0.0451453	-0.777887	33.663		#N/A
AF258550	5.00441	0.595145	AF086476	19.4721	0.0894267	AF090939	2.79434	-0.29325	AF086351	49.7005	-0.777887		AF086476	0.293523	0.0894267	-0.109336	0.341405	2.00047		#N/A
AF258560	13.4364	-0.361968	AF088041	4230.69	-0.0446096	AF116693	106.101	-0.236253	AF086476	22.5713	0.341405		AF088041	-0.097106	-0.0446096	-0.214475	0.194477	2.04369		#N/A
AF268386	1192.54	0.564991	AF090939	6.57716	-0.591521	AF119915	1.36062	-0.255007	AF088041	4518.31	0.194477		AF090939	0.0860797	-0.591521	-0.29325	-0.313059	8.16008		#N/A
AF279775	0.603065	-0.289343	AF116693	48.702	0.0704194	AF131837	2.41192	0.0259871	AF090939	7.46271	-0.313059		AF116693	-0.736491	0.0704194	-0.236253	-0.0240748	197.731		#N/A
AF279782	2.49616	-0.33867	AF119915	10.7078	-1.49915	AF157115	8.13975	0.0412603	AF116693	44.7361	-0.0240748		AF119915	-0.319995	-1.49915	-0.255007	-1.18959	951.984		#N/A
AF289551	14.7029	-0.720672	AF131837	4.82135	-0.636868	AF161365	2.79434	-0.29325	AF119915	10.61	-1.18959		AF131837	-0.332137	-0.636868	0.0259871	-0.273517	6.0014		#N/A
AF339817	51.1801	0.763692	AF143871	0.244655	0.301701	AF161442	6.03218	0.0760448	AF131837	5.97017	-0.273517		AF143871	#N/A	0.301701	#N/A	#N/A	0.978622		#N/A
AF420437	2.96394	-0.256882	AF157115	7.09501	1.13289	AF188711	3.73245	0.0644285	AF157115	4.31538	0.652336		AF157115	-0.429719	1.13289	0.0412603	0.652336	41.0597		#N/A
AF520792	81.3674	-0.0247995	AF161442	14.4208	-0.882228	AF198444	12.2685	1.2621	AF161365	0.253846	0.229365		AF161442	-0.382056	-0.882228	0.0760448	-1.0263	16.723		#N/A
AF520793	40.6403	0.33068	AF188711	1.71259	0.479844	AF258550	4.4707	0.223132	AF161442	12.6103	-1.0263		AF188711	0.540496	0.479844	0.0644285	0.416067	3.91449		#N/A
AFAP1	293.311	1.19965	AF198444	59.2931	2.75103	AF258560	9.70893	-0.168444	AF188711	2.53846	0.416067		AF198444	0.769653	2.75103	1.2621	1.16599	50.9332		#N/A
AFAP1L1	1943.85	0.771776	AF258550	11.2542	1.55379	AF268386	1879.07	0.168227	AF198444	15.9312	1.16599		AF258550	0.595145	1.55379	0.223132	0.555486	19.4721		#N/A
AFAP1L2	121.858	1.07934	AF258560	5.18099	0.543143	AF279775	5.63901	0.241302	AF258550	3.55384	0.555486		AF258560	-0.361968	0.543143	-0.168444	0.332738	4230.69		#N/A
AFF1	7460.67	-0.704152	AF268386	1889.58	1.53047	AF279780	3.62798	-0.200427	AF258560	4.031	0.332738		AF268386	0.564991	1.53047	0.168227	1.80655	6.57716		#N/A
AFF2	19.4598	1.01279	AF279780	2.24512	0.0429018	AF279782	3.30799	0.54422	AF268386	2357.14	1.80655		AF279780	#N/A	0.0429018	-0.200427	-0.10766	48.702		#N/A
AFF3	232.805	-0.235702	AF279782	4.24559	0.0281911	AF289551	10.5657	0.0931281	AF279775	0.761537	0.311815		AF279782	-0.33867	0.0281911	0.54422	-0.389377	10.7078		#N/A
AFF4	4244.64	1.01448	AF289551	5.87173	0.983345	AF339817	185.253	-0.133522	AF279780	1.49254	-0.10766		AF289551	-0.720672	0.983345	0.0931281	0.416067	4.82135		#N/A
AFG3L1P	233.762	0.298312	AF339817	94.0073	0.239972	AF420437	0.741552	0.242125	AF279782	1.9697	-0.389377		AF339817	0.763692	0.239972	-0.133522	0.0944066	0.244655		#N/A
AFG3L2	11185	-0.66611	AF420437	0.489311	0.377279	AF520792	104.577	-0.316475	AF289551	2.53846	0.416067		AF420437	-0.256882	0.377279	0.242125	0.620714	7.09501		#N/A
AFMID	807.372	-0.614938	AF520792	41.2041	-0.477724	AF520793	112.079	-1.28201	AF339817	84.548	0.0944066		AF520792	-0.0247995	-0.477724	-0.316475	0.184497	14.4208		#N/A
AFP	4.79922	1.27972	AF520793	98.4421	-2.24763	AFAP1	285.238	1.32829	AF420437	4.06153	0.620714		AF520793	0.33068	-2.24763	-1.28201	-1.45611	1.71259		#N/A
AFTPH	606.284	0.87588	AFAP1	971.544	2.92962	AFAP1-AS1	1.39714	0.0507303	AF520792	54.3212	0.184497		AFAP1	1.19965	2.92962	1.32829	2.74705	59.2931		actin filament associated protein 1
AGA	453.848	0.0336131	AFAP1L1	3892.26	0.285652	AFAP1L1	2212.25	0.151169	AF520793	106.243	-1.45611		AFAP1L1	0.771776	0.285652	0.151169	0.0267246	11.2542		actin filament associated protein 1 like 1
AGAP1	1263.32	-0.0944147	AFAP1L2	486.493	2.05785	AFAP1L2	229.069	0.553247	AFAP1	916.673	2.74705		AFAP1L2	1.07934	2.05785	0.553247	1.68113	5.18099		actin filament associated protein 1 like 2
AGAP11	44.7264	0.247136	AFF1	3098.93	0.103392	AFF1	4898.1	-0.233124	AFAP1-AS1	0.253846	0.229365		AFF1	-0.704152	0.103392	-0.233124	0.183567	1889.58		AF4/FMR2 family member 1
AGAP2	2216.54	-3.16923	AFF2	76.2607	2.61299	AFF2	20.5876	1.74074	AFAP1L1	3350.43	0.0267246		AFF2	1.01279	2.61299	1.74074	3.54891	2.24512		AF4/FMR2 family member 2
AGAP2-AS1	33.9926	0.440651	AFF3	283.692	-0.00316621	AFF3	386.061	0.368695	AFAP1L2	365.33	1.68113		AFF3	-0.235702	-0.00316621	0.368695	1.8885	4.24559		AF4/FMR2 family member 3
AGAP3	521.232	0.474696	AFF4	4816.66	0.263331	AFF4	3785.18	0.498362	AFF1	3097.26	0.183567		AFF4	1.01448	0.263331	0.498362	0.413124	5.87173		AF4/FMR2 family member 4
AGAP4	42.4358	-1.25198	AFG3L1P	199.743	0.522581	AFG3L1P	210.645	0.332153	AFF2	342.569	3.54891		AFG3L1P	0.298312	0.522581	0.332153	0.241899	94.0073		#N/A
AGAP5	89.5769	-0.924082	AFG3L2	6843.24	0.0892749	AFG3L2	7925.77	-0.453494	AFF3	907.823	1.8885		AFG3L2	-0.66611	0.0892749	-0.453494	-0.309168	0.489311		AFG3 like matrix AAA peptidase subunit 2
AGAP6	120.486	0.375718	AFMID	836.662	-0.801916	AFMID	632.52	-0.483834	AFF4	4999	0.413124		AFMID	-0.614938	-0.801916	-0.483834	-0.772859	41.2041		arylformamidase
AGAP7	0.413804	0.291937	AFP	2.2019	0.493665	AFP	0.741552	0.242125	AFG3L1P	167.756	0.241899		AFP	1.27972	0.493665	0.242125	0.521817	98.4421		alpha fetoprotein
AGAP8	28.206	-0.697762	AFTPH	931.046	0.639006	AFTPH	597.69	0.810044	AFG3L2	5630.55	-0.309168		AFTPH	0.87588	0.639006	0.810044	0.489066	971.544		aftiphilin
AGAP9	1.23203	-0.319995	AGA	519.934	0.0415301	AGA	183.872	0.379618	AFMID	808.958	-0.772859		AGA	0.0336131	0.0415301	0.379618	-0.318701	3892.26		aspartylglucosaminidase
AGBL1	3.10932	0.704285	AGAP1	1094.73	1.76444	AGAP1	962.419	0.287217	AFP	3.29999	0.521817		AGAP1	-0.0944147	1.76444	0.287217	1.86182	486.493		ArfGAP with GTPase domain, ankyrin repeat and PH domain 1
AGBL2	2.96446	0.247813	AGAP11	41.549	0.421891	AGAP11	61.8961	1.34439	AFTPH	834.763	0.489066		AGAP11	0.247136	0.421891	1.34439	-0.0295953	3098.93		#N/A
AGBL3	25.056	-0.190116	AGAP2	67.224	0.382465	AGAP2	842.092	-2.02996	AGA	433.551	-0.318701		AGAP2	-3.16923	0.382465	-2.02996	0.0116367	76.2607		ArfGAP with GTPase domain, ankyrin repeat and PH domain 2
AGBL4	133.407	-2.14728	AGAP2-AS1	87.2278	1.24965	AGAP2-AS1	23.1904	0.615135	AGAP1	1205.04	1.86182		AGAP2-AS1	0.440651	1.24965	0.615135	0.705613	283.692		#N/A
AGBL5	691.18	-0.772015	AGAP3	664.78	1.36363	AGAP3	503.323	0.215649	AGAP11	30.9883	-0.0295953		AGAP3	0.474696	1.36363	0.215649	1.2178	4816.66		ArfGAP with GTPase domain, ankyrin repeat and PH domain 3
AGER	42.7285	0.107385	AGAP4	19.4289	0.256509	AGAP4	26.8715	-1.06443	AGAP2	53.4986	0.0116367		AGAP4	-1.25198	0.256509	-1.06443	0.0850703	199.743		ArfGAP with GTPase domain, ankyrin repeat and PH domain 4
AGFG1	2437.77	0.709478	AGAP5	29.9923	0.729855	AGAP5	78.1478	-0.110192	AGAP2-AS1	60.0585	0.705613		AGAP5	-0.924082	0.729855	-0.110192	0.712954	6843.24		ArfGAP with GTPase domain, ankyrin repeat and PH domain 5
AGFG2	684.48	-0.529891	AGAP6	85.2559	1.64412	AGAP6	131.395	0.358688	AGAP3	595.135	1.2178		AGAP6	0.375718	1.64412	0.358688	1.21898	836.662		ArfGAP with GTPase domain, ankyrin repeat and PH domain 6
AGGF1	1611.58	0.230063	AGAP7	1.22328	0.457779	AGAP8	29.4412	0.116848	AGAP4	16.7634	0.0850703		AGAP7	0.291937	0.457779	#N/A	0.311815	2.2019		#N/A
AGK	1994.15	-0.374023	AGAP8	14.6076	0.664509	AGBL2	0.671174	-0.235503	AGAP5	29.679	0.712954		AGAP8	-0.697762	0.664509	0.116848	0.518139	931.046		#N/A
AGL	9514.78	-1.08807	AGAP9	2.93587	0.558239	AGBL3	18.3544	0.689504	AGAP6	63.034	1.21898		AGAP9	-0.319995	0.558239	#N/A	0.340251	519.934		ArfGAP with GTPase domain, ankyrin repeat and PH domain 9
AGMAT	2.35339	0.0910991	AGBL2	7.599	-0.724981	AGBL4	61.0935	-1.44695	AGAP7	0.761537	0.311815		AGBL2	0.247813	-0.724981	-0.235503	-0.783146	1094.73		ATP/GTP binding protein like 2
AGMO	51.602	-0.232385	AGBL3	27.4022	-0.487997	AGBL5	584.351	-0.402381	AGAP8	13.0778	0.518139		AGBL3	-0.190116	-0.487997	0.689504	-0.809495	41.549		ATP/GTP binding protein like 3
AGO1	1580.1	-0.555456	AGBL4	4.04416	-0.400731	AGER	31.5662	0.159558	AGAP9	1.26923	0.340251		AGBL4	-2.14728	-0.400731	-1.44695	-0.381759	67.224		ATP/GTP binding protein like 4
AGO2	356.691	0.6506	AGBL5	501.211	-0.183331	AGFG1	2218.14	0.292379	AGBL2	6.67064	-0.783146		AGBL5	-0.772015	-0.183331	-0.402381	0.0731094	87.2278		ATP/GTP binding protein like 5
AGO3	270.066	0.239799	AGER	57.0626	1.84121	AGFG2	687.261	-0.394198	AGBL3	22.5809	-0.809495		AGER	0.107385	1.84121	0.159558	0.805927	664.78		advanced glycosylation end-product specific receptor
AGO4	2089.08	-0.0598599	AGFG1	3639.38	-0.302391	AGGF1	1266.83	0.293189	AGBL4	3.71609	-0.381759		AGFG1	0.709478	-0.302391	0.292379	-0.526571	19.4289		ArfGAP with FG repeats 1
AGPAT1	2616.56	-0.444151	AGFG2	386.146	0.289976	AGK	2169.78	-0.743403	AGBL5	536.692	0.0731094		AGFG2	-0.529891	0.289976	-0.394198	0.291786	29.9923		ArfGAP with FG repeats 2
AGPAT2	621.933	-0.863378	AGGF1	1750.87	-0.0178107	AGL	7990.89	-0.50847	AGER	25.9324	0.805927		AGGF1	0.230063	-0.0178107	0.293189	0.0637656	85.2559		angiogenic factor with G-patch and FHA domains 1
AGPAT3	4221.57	-0.39436	AGK	1743.85	-1.00581	AGMAT	10.1632	-0.0299205	AGFG1	3236.11	-0.526571		AGK	-0.374023	-1.00581	-0.743403	-0.916901	1.22328		acylglycerol kinase
AGPAT4	69.5462	1.07361	AGL	5375.88	-0.787556	AGMO	47.9754	0.357864	AGFG2	373.669	0.291786		AGL	-1.08807	-0.787556	-0.50847	-0.644261	14.6076		amylo-alpha-1, 6-glucosidase, 4-alpha-glucanotransferase
AGPAT4-IT1	3.30375	0.0860797	AGMAT	11.7581	-0.0570603	AGO1	808.602	0.0771613	AGGF1	1746.51	0.0637656		AGMAT	0.0910991	-0.0570603	-0.0299205	-0.178056	2.93587		agmatinase
AGPAT5	483.878	0.884261	AGMO	50.2425	-1.00021	AGO2	292.762	0.694243	AGK	1711.05	-0.916901		AGMO	-0.232385	-1.00021	0.357864	-0.0501578	7.599		alkylglycerol monooxygenase
AGPAT6	1864.96	0.285977	AGO1	990.832	0.304492	AGO3	234.462	0.487127	AGL	5387.32	-0.644261		AGO1	-0.555456	0.304492	0.0771613	0.617243	27.4022		argonaute 1, RISC catalytic component
AGPAT9	2345.83	0.0472405	AGO2	343.79	0.693196	AGO4	2938.12	-0.468963	AGMAT	10.2245	-0.178056		AGO2	0.6506	0.693196	0.694243	0.705107	4.04416		argonaute 2, RISC catalytic component
AGPHD1	260.43	-2.06338	AGO3	255.238	0.628494	AGPAT1	2474.27	-0.681544	AGMO	69.2161	-0.0501578		AGO3	0.239799	0.628494	0.487127	0.508727	501.211		argonaute 3, RISC catalytic component
AGPS	1829.22	1.08207	AGO4	1634.63	-0.103754	AGPAT2	665.154	-0.902709	AGO1	1123.01	0.617243		AGO4	-0.0598599	-0.103754	-0.468963	0.160236	57.0626		argonaute 4, RISC catalytic component
AGRN	195.806	0.80663	AGPAT1	2863.39	-0.631559	AGPAT3	3468.64	-0.464309	AGO2	336.997	0.705107		AGPAT1	-0.444151	-0.631559	-0.681544	-0.559907	3639.38		1-acylglycerol-3-phosphate O-acyltransferase 1
AGT	6193.02	0.68016	AGPAT2	551.495	0.0253584	AGPAT4	65.2661	1.0394	AGO3	232.506	0.508727		AGPAT2	-0.863378	0.0253584	-0.902709	-0.412551	386.146		1-acylglycerol-3-phosphate O-acyltransferase 2
AGTPBP1	4293.52	-0.606943	AGPAT3	2439.77	-0.130943	AGPAT4-IT1	3.89926	0.654897	AGO4	1760.85	0.160236		AGPAT3	-0.39436	-0.130943	-0.464309	-0.162201	1750.87		1-acylglycerol-3-phosphate O-acyltransferase 3
AGTR1	305.191	-0.644259	AGPAT4	216.205	2.33694	AGPAT5	384.331	0.735007	AGPAT1	2813.23	-0.559907		AGPAT4	1.07361	2.33694	1.0394	2.11671	1743.85		1-acylglycerol-3-phosphate O-acyltransferase 4
AGTR2	5.15558	0.341702	AGPAT4-IT1	2.2019	0.493665	AGPAT6	1537.46	0.236306	AGPAT2	447.501	-0.412551		AGPAT4-IT1	0.0860797	0.493665	0.654897	0.360044	5375.88		#N/A
AGTRAP	214.618	0.360468	AGPAT5	776.979	0.982684	AGPAT9	911.645	0.356494	AGPAT3	2320.58	-0.162201		AGPAT5	0.884261	0.982684	0.735007	0.401591	11.7581		1-acylglycerol-3-phosphate O-acyltransferase 5
AGXT2L1	4263.25	-3.56457	AGPAT6	1861.65	1.22726	AGPHD1	101.079	-0.786819	AGPAT4	190.251	2.11671		AGPAT6	0.285977	1.22726	0.236306	1.02346	50.2425		#N/A
AGXT2L2	1016.68	-0.721621	AGPAT9	2920.07	-1.92649	AGPS	1760.87	0.627954	AGPAT4-IT1	2.03076	0.360044		AGPAT9	0.0472405	-1.92649	0.356494	-1.93846	990.832		#N/A
AHCTF1	2230.65	0.386944	AGPHD1	68.0167	-1.2234	AGRN	166.684	0.772067	AGPAT5	548.107	0.401591		AGPHD1	-2.06338	-1.2234	-0.786819	-0.738109	343.79		#N/A
AHCTF1P1	9.39787	0.583247	AGPS	2764.6	0.0103476	AGT	4274.69	-1.34026	AGPAT6	1603.19	1.02346		AGPS	1.08207	0.0103476	0.627954	0.0561161	255.238		alkylglycerone phosphate synthase
AHCY	2535.85	-0.0254924	AGRN	678.232	2.1308	AGTPBP1	2498.41	0.27944	AGPAT9	2778.94	-1.93846		AGRN	0.80663	2.1308	0.772067	1.98372	1634.63		agrin
AHCYL1	2572.83	0.715518	AGRP	1.46793	0.470252	AGTR1	267.366	-1.05815	AGPHD1	74.5966	-0.738109		AGRP	#N/A	0.470252	#N/A	#N/A	2863.39		agouti related neuropeptide
AHCYL2	437.455	0.2817	AGT	2857.56	-0.0187476	AGTR2	16.5694	0.321006	AGPS	2716.91	0.0561161		AGT	0.68016	-0.0187476	-1.34026	0.964151	551.495		angiotensinogen
AHDC1	534.58	0.00237606	AGTPBP1	1738.5	0.314358	AGTRAP	506.943	-0.658645	AGRN	619.804	1.98372		AGTPBP1	-0.606943	0.314358	0.27944	0.412158	2439.77		ATP/GTP binding protein 1
AHI1	492.094	0.446481	AGTR1	37.1167	-0.302005	AGXT2L1	978.583	-2.19248	AGT	4548.54	0.964151		AGTR1	-0.644259	-0.302005	-1.05815	1.20759	216.205		angiotensin II receptor type 1
AHNAK	49666.6	0.0590039	AGTR2	192.236	-2.60343	AGXT2L2	1087.26	-0.74037	AGTPBP1	1762.16	0.412158		AGTR2	0.341702	-2.60343	0.321006	1.33052	2.2019		angiotensin II receptor type 2
AHNAK2	173.36	0.977197	AGTRAP	403.691	0.1271	AHCTF1	1595.45	0.428091	AGTR1	88.9663	1.20759		AGTRAP	0.360468	0.1271	-0.658645	-0.0432823	776.979		angiotensin II receptor associated protein
AHR	1244.99	0.906684	AGXT2L1	327.445	-0.428774	AHCTF1P1	9.77963	0.187721	AGTR2	726.524	1.33052		AGXT2L1	-3.56457	-0.428774	-2.19248	-3.13889	1861.65		#N/A
AHRR	17.4838	3.23029	AGXT2L2	793.428	-0.734742	AHCY	2873.08	-0.47671	AGTRAP	361.605	-0.0432823		AGXT2L2	-0.721621	-0.734742	-0.74037	-0.793465	2920.07		#N/A
AHSA1	4313.63	-0.305083	AHCTF1	1646	0.472578	AHCYL1	2782.25	0.506578	AGXT2L1	191.214	-3.13889		AHCTF1	0.386944	0.472578	0.428091	0.539627	68.0167		AT-hook containing transcription factor 1
AHSA2	401.649	-0.476346	AHCTF1P1	6.40427	0.710192	AHCYL2	378.152	0.435027	AGXT2L2	747.418	-0.793465		AHCTF1P1	0.583247	0.710192	0.187721	0.594052	2764.6		#N/A
AHSG	1.86366	-0.332137	AHCY	2781.58	-0.531501	AHDC1	670.693	-0.219454	AHCTF1	1649.95	0.539627		AHCY	-0.0254924	-0.531501	-0.47671	-0.651597	678.232		adenosylhomocysteinase
AHSP	3.22386	-0.385818	AHCYL1	5043.99	0.0297247	AHI1	439.366	0.177268	AHCTF1P1	6.06176	0.594052		AHCYL1	0.715518	0.0297247	0.506578	-0.102251	1.46793		adenosylhomocysteinase like 1
AIDA	1488.68	0.459412	AHCYL2	423.607	0.538674	AHNAK	53991.6	-0.203487	AHCY	2569.66	-0.651597		AHCYL2	0.2817	0.538674	0.435027	0.547296	2857.56		adenosylhomocysteinase like 2
AIF1	478.055	-0.521637	AHDC1	594.984	0.543564	AHNAK2	217.916	2.51133	AHCYL1	4605.71	-0.102251		AHDC1	0.00237606	0.543564	-0.219454	0.777933	1738.5		AT-hook DNA binding motif containing 1
AIF1L	12244.6	-3.45722	AHI1	382.158	0.893171	AHR	856.029	1.06944	AHCYL2	412.914	0.547296		AHI1	0.446481	0.893171	0.177268	0.850645	37.1167		Abelson helper integration site 1
AIFM1	11349.1	-1.25618	AHNAK	35427.1	1.38958	AHRR	28.8749	2.86258	AHDC1	657.414	0.777933		AHNAK	0.0590039	1.38958	-0.203487	1.52828	192.236		AHNAK nucleoprotein
AIFM2	600.895	0.562037	AHNAK2	2890.79	4.61038	AHSA1	5632.21	-0.64061	AHI1	364.189	0.850645		AHNAK2	0.977197	4.61038	2.51133	3.17391	403.691		AHNAK nucleoprotein 2
AIFM3	3.9783	0.0079735	AHR	2963.26	-0.390298	AHSA2	808.332	-0.175458	AHNAK	38912.3	1.52828		AHR	0.906684	-0.390298	1.06944	0.0496554	327.445		aryl hydrocarbon receptor
AIG1	3599.68	-1.07708	AHRR	25.3006	0.634297	AICDA	7.53493	0.45174	AHNAK2	343.148	3.17391		AHRR	3.23029	0.634297	2.86258	0.702293	793.428		aryl-hydrocarbon receptor repressor
AIM1	176.618	0.758199	AHSA1	5318.53	-1.31609	AIDA	1443.98	0.3621	AHR	3381.18	0.0496554		AHSA1	-0.305083	-1.31609	-0.64061	-1.1561	1646		activator of HSP90 ATPase activity 1
AIM1L	1.20623	0.33341	AHSA2	365.104	0.630395	AIF1	92.0012	0.992105	AHRR	26.6634	0.702293		AHSA2	-0.476346	0.630395	-0.175458	0.111005	6.40427		activator of HSP90 ATPase homolog 2
AIM2	1.86366	-0.332137	AHSG	1.2665	-0.284117	AIF1L	8986.09	-3.02863	AHSA1	5281.26	-1.1561		AHSG	-0.332137	-0.284117	#N/A	0.00577597	2781.58		alpha 2-HS glycoprotein
AIMP1	1689.08	0.831624	AIDA	1712.1	0.754944	AIFM1	10796.4	-0.866253	AHSA2	273.169	0.111005		AIDA	0.459412	0.754944	0.3621	0.772556	5043.99		axin interactor, dorsalization associated
AIMP2	864.177	0.750353	AIF1	551.5	2.138	AIFM2	694.475	0.0114818	AHSG	2.00023	0.00577597		AIF1	-0.521637	2.138	0.992105	1.21593	423.607		allograft inflammatory factor 1
AIP	675.143	-0.436861	AIF1L	339.797	-2.06491	AIFM3	7.60839	0.190581	AICDA	1.01538	0.328729		AIF1L	-3.45722	-2.06491	-3.02863	-0.993012	594.984		allograft inflammatory factor 1 like
AIRE	0.413804	0.291937	AIFM1	5699.11	-1.06958	AIG1	3096.95	-0.759191	AIDA	1682.2	0.772556		AIFM1	-1.25618	-1.06958	-0.866253	-1.03369	382.158		apoptosis inducing factor mitochondria associated 1
AJ004954	17.0927	-1.02681	AIFM2	926.847	0.173477	AIM1	100.258	1.81369	AIF1	271.793	1.21593		AIFM2	0.562037	0.173477	0.0114818	-0.364129	35427.1		apoptosis inducing factor, mitochondria associated 2
AJ011378	2.0924	0.268223	AIFM3	10.6066	0.836798	AIM1L	6.54741	-0.521668	AIF1L	402.183	-0.993012		AIFM3	0.0079735	0.836798	0.190581	0.355188	2890.79		apoptosis inducing factor, mitochondria associated 3
AJ297365	3.9783	0.0079735	AIG1	4122.03	-1.82942	AIM2	5.14801	-0.415769	AIFM1	5508.4	-1.03369		AIG1	-1.07708	-1.82942	-0.759191	-1.69751	2963.26		androgen induced 1
AJ420595	21.6698	0.0547825	AIM1	354.522	2.22758	AIMP1	2280.32	-0.290146	AIFM2	718.983	-0.364129		AIM1	0.758199	2.22758	1.81369	1.7208	25.3006		#N/A
AJ515158	0.603065	-0.289343	AIM1L	2.93587	0.558239	AIMP2	1316.43	-0.524184	AIFM3	6.53892	0.355188		AIM1L	0.33341	0.558239	-0.521668	0.452094	5318.53		#N/A
AJ606316	6.74026	-0.0536997	AIM2	3.18052	0.597868	AIP	666.294	-0.480218	AIG1	4022.29	-1.69751		AIM2	-0.332137	0.597868	-0.415769	0.311815	365.104		absent in melanoma 2
AJ606331	33.8297	-0.921798	AIMP1	2498.02	-1.0643	AIPL1	1.10411	0.252818	AIM1	238.917	1.7208		AIMP1	0.831624	-1.0643	-0.290146	-0.937865	1.2665		aminoacyl tRNA synthetase complex interacting multifunctional protein 1
AJAP1	1.86366	-0.332137	AIMP2	1168.37	-0.647286	AIRE	0.3776	0.215813	AIM1L	2.7923	0.452094		AIMP2	0.750353	-0.647286	-0.524184	-0.714997	1712.1		aminoacyl tRNA synthetase complex interacting multifunctional protein 2
AJUBA	170.037	1.67112	AIP	743.872	-0.119364	AJ004954	1.36062	-0.255007	AIM2	0.761537	0.311815		AIP	-0.436861	-0.119364	-0.480218	-0.247893	551.5		aryl hydrocarbon receptor interacting protein
AK000154	2189.63	-0.378883	AIRE	3.66983	0.674732	AJ011378	1.46621	0.258648	AIMP1	2473.84	-0.937865		AIRE	0.291937	0.674732	0.215813	0.284249	339.797		autoimmune regulator
AK000451	18.63	-1.06859	AJ004954	0.244655	0.301701	AJ011981	2.79434	-0.29325	AIMP2	1097.67	-0.714997		AJ004954	-1.02681	0.301701	-0.255007	#N/A	5699.11		#N/A
AK000470	11.3318	0.676145	AJ011981	1.22328	0.457779	AJ297365	6.45453	-0.0929712	AIP	681.082	-0.247893		AJ011981	#N/A	0.457779	-0.29325	0.328729	926.847		#N/A
AK000798	5.21471	0.0786921	AJ297365	5.42564	0.578045	AJ420595	22.8035	2.72238e-08	AIRE	0.507691	0.284249		AJ297365	0.0079735	0.578045	-0.0929712	0.708406	10.6066		#N/A
AK000807	2.49616	-0.33867	AJ420595	3.66983	0.674732	AJ606316	5.71884	-0.272019	AJ011378	0.253846	0.229365		AJ420595	0.0547825	0.674732	2.72238e-08	1.17034	4122.03		#N/A
AK000953	47.8638	-0.587269	AJ515158	1.02185	-0.517426	AJ606331	26.3484	-0.104121	AJ011981	1.01538	0.328729		AJ515158	-0.289343	-0.517426	#N/A	-0.203701	354.522		#N/A
AK001057	2.49616	-0.33867	AJ606316	8.31829	1.26952	AJAP1	6.25748	1.11936	AJ297365	7.07715	0.708406		AJ606316	-0.0536997	1.26952	-0.272019	1.57016	2.93587		#N/A
AK001351	3.46216	0.683309	AJ606331	34.282	-1.62793	AJUBA	484.816	0.458926	AJ420595	9.39229	1.17034		AJ606331	-0.921798	-1.62793	-0.104121	-1.76069	3.18052		#N/A
AK001394	979.931	-0.929854	AJAP1	13.6436	-0.754284	AK000154	2097.89	-0.900926	AJ515158	1.2387	-0.203701		AJAP1	-0.332137	-0.754284	1.11936	-0.208486	2498.02		adherens junctions associated protein 1
AK001533	103.444	-1.07341	AJUBA	973.791	-1.15227	AK000451	75.3929	-0.300457	AJ606316	14.9769	1.57016		AJUBA	1.67112	-1.15227	0.458926	-0.691972	1168.37		ajuba LIM protein
AK001558	0.603065	-0.289343	AK000154	2124.38	-1.67689	AK000798	4.68601	0.271683	AJ606331	31.353	-1.76069		AK000154	-0.378883	-1.67689	-0.900926	-1.64442	743.872		#N/A
AK001582	4.04948	-0.451731	AK000451	90.397	-2.47878	AK000807	2.05131	-0.26233	AJAP1	17.21	-0.208486		AK000451	-1.06859	-2.47878	-0.300457	-2.18228	3.66983		#N/A
AK001975	35.3544	0.63022	AK000798	2.48978	0.0926965	AK000953	33.4555	0.30116	AJUBA	1059.49	-0.691972		AK000798	0.0786921	0.0926965	0.271683	0.220271	0.244655		#N/A
AK021537	1.77025	0.185615	AK000807	0.733966	0.416361	AK001057	9.37689	-0.272687	AK000154	2039.32	-1.64442		AK000807	-0.33867	0.416361	-0.26233	#N/A	1.22328		#N/A
AK021551	22.808	-0.0864037	AK000840	28.6117	-2.56598	AK001351	11.2495	1.87354	AK000451	88.3731	-2.18228		AK000840	#N/A	-2.56598	#N/A	-2.10569	5.42564		#N/A
AK021563	11.52	-0.844583	AK000953	46.9747	0.530372	AK001394	589.17	-0.579136	AK000798	3.26946	0.220271		AK000953	-0.587269	0.530372	0.30116	0.41591	3.66983		#N/A
AK021570	51.5743	0.32556	AK001057	5.62708	0.951692	AK001533	50.782	-0.338226	AK000840	27.5758	-2.10569		AK001057	-0.33867	0.951692	-0.272687	0.360044	1.02185		#N/A
AK021664	30.0743	0.178801	AK001351	17.3705	2.00342	AK001558	1.03012	-0.030432	AK000953	42.8886	0.41591		AK001351	0.683309	2.00342	1.87354	0.935299	8.31829		#N/A
AK021739	7.35761	0.832945	AK001394	444.843	-1.47845	AK001582	6.54741	-0.521668	AK001057	2.03076	0.360044		AK001394	-0.929854	-1.47845	-0.579136	-1.33161	34.282		#N/A
AK021804	27.7669	1.05969	AK001533	41.7505	0.529875	AK001975	59.6768	-0.142325	AK001351	6.85383	0.935299		AK001533	-1.07341	0.529875	-0.338226	0.731462	13.6436		#N/A
AK021876	6.02085	0.323353	AK001582	4.00093	-0.0157396	AK021537	0.741552	0.242125	AK001394	438.134	-1.33161		AK001582	-0.451731	-0.0157396	-0.521668	0.00976123	973.791		#N/A
AK021888	243.555	-0.0275867	AK001928	0.244655	0.301701	AK021551	22.9338	-0.282393	AK001533	47.0112	0.731462		AK001928	#N/A	0.301701	#N/A	0.284249	2124.38		#N/A
AK021933	31.2291	-0.932412	AK001975	49.7532	-1.03371	AK021563	4.18431	-0.347354	AK001558	0.761537	0.311815		AK001975	0.63022	-1.03371	-0.142325	-0.695913	90.397		#N/A
AK021977	1.23203	-0.319995	AK021537	4.64845	0.818871	AK021570	33.2112	0.498613	AK001582	4.00047	0.00976123		AK021537	0.185615	0.818871	0.242125	0.588279	2.48978		#N/A
AK022030	670.484	0.986329	AK021551	10.0023	-0.0266895	AK021664	39.0374	-1.23955	AK001928	0.507691	0.284249		AK021551	-0.0864037	-0.0266895	-0.282393	0.0987169	0.733966		#N/A
AK022382	158.428	-1.5798	AK021563	4.89311	0.853128	AK021739	5.07893	0.363459	AK001975	52.7161	-0.695913		AK021563	-0.844583	0.853128	-0.347354	0.856066	28.6117		#N/A
AK022787	2.87511	0.490655	AK021570	133.686	0.222911	AK021804	100.27	0.348857	AK021537	3.80768	0.588279		AK021570	0.32556	0.222911	0.498613	-0.241022	46.9747		#N/A
AK022793	1.86366	-0.332137	AK021664	20.5087	-1.07975	AK021876	9.62637	0.455444	AK021551	10.7627	0.0987169		AK021664	0.178801	-1.07975	-1.23955	-0.842406	5.62708		#N/A
AK022898	18.5252	-0.763977	AK021739	7.55578	-0.389796	AK021888	163.237	0.53326	AK021563	6.09229	0.856066		AK021739	0.832945	-0.389796	0.363459	-0.274303	17.3705		#N/A
AK022914	7.7491	1.01308	AK021804	19.4142	1.49898	AK021933	12.893	0.514544	AK021570	104.56	-0.241022		AK021804	1.05969	1.49898	0.348857	1.3736	444.843		#N/A
AK022915	488.546	0.949824	AK021876	3.18052	0.597868	AK021977	1.39714	0.0507303	AK021664	20.8345	-0.842406		AK021876	0.323353	0.597868	0.455444	0.328729	41.7505		#N/A
AK022993	60.8866	-0.786482	AK021888	207.095	1.86947	AK022030	682.384	0.115779	AK021739	7.71655	-0.274303		AK021888	-0.0275867	1.86947	0.53326	2.02258	4.00093		#N/A
AK022997	1048.37	-0.869632	AK021933	61.7984	0.295008	AK022382	23.2136	0.631397	AK021804	19.485	1.3736		AK021933	-0.932412	0.295008	0.514544	-0.0182443	0.244655		#N/A
AK023033	1.77025	0.185615	AK021977	0.978622	0.440842	AK022787	2.05131	-0.26233	AK021876	1.01538	0.328729		AK021977	-0.319995	0.440842	0.0507303	0.229365	49.7532		#N/A
AK023040	266.691	-1.28826	AK022030	1790.47	-1.2424	AK022793	0.671174	-0.235503	AK021888	246.299	2.02258		AK022030	0.986329	-1.2424	0.115779	-1.31024	4.64845		#N/A
AK023159	110.551	0.799024	AK022382	37.5334	1.17483	AK022898	3.44992	0.00603185	AK021933	50.7368	-0.0182443		AK022382	-1.5798	1.17483	0.631397	1.43856	10.0023		#N/A
AK023178	108.231	-0.776488	AK022787	13.4422	-1.07698	AK022914	10.3911	1.54617	AK021977	0.253846	0.229365		AK022787	0.490655	-1.07698	-0.26233	-1.14169	4.89311		#N/A
AK023304	23.9399	-0.83832	AK022898	24.2217	-0.789796	AK022915	540.852	0.470927	AK022030	1685.5	-1.31024		AK022898	-0.763977	-0.789796	0.00603185	-0.929685	133.686		#N/A
AK023457	740.542	-0.823061	AK022914	31.3159	2.6359	AK022993	36.8932	-0.0980823	AK022382	47.9864	1.43856		AK022914	1.01308	2.6359	1.54617	2.07885	20.5087		#N/A
AK023507	10.3785	0.63287	AK022915	986.654	-0.679455	AK022997	818.858	-1.02563	AK022787	12.1026	-1.14169		AK022915	0.949824	-0.679455	0.470927	-0.975412	7.55578		#N/A
AK023515	3.22386	-0.385818	AK022993	40.9741	-1.16343	AK023040	95.4586	-0.303352	AK022898	21.5655	-0.929685		AK022993	-0.786482	-1.16343	-0.0980823	-0.640705	19.4142		#N/A
AK023566	12.7015	-0.0834209	AK022997	720.106	-1.64068	AK023159	127.817	0.24075	AK022914	25.8923	2.07885		AK022997	-0.869632	-1.64068	-1.02563	-1.17074	3.18052		#N/A
AK023614	1.86366	-0.332137	AK023040	52.7893	-0.0927989	AK023178	44.957	-1.17829	AK022915	867.875	-0.975412		AK023040	-1.28826	-0.0927989	-0.303352	0.184082	207.095		#N/A
AK023627	33.0889	0.447908	AK023159	155.819	1.1899	AK023304	12.5107	-0.0116133	AK022993	46.015	-0.640705		AK023159	0.799024	1.1899	0.24075	0.978842	61.7984		#N/A
AK023809	0.810704	0.32171	AK023178	41.3623	-0.269022	AK023457	536.826	-0.666419	AK022997	760.441	-1.17074		AK023178	-0.776488	-0.269022	-1.17829	-0.00249522	0.978622		#N/A
AK024092	136.677	-0.779696	AK023304	6.89358	0.772207	AK023507	9.88144	1.41771	AK023040	58.5755	0.184082		AK023304	-0.83832	0.772207	-0.0116133	0.788335	1790.47		#N/A
AK024119	0.413804	0.291937	AK023457	542.824	-1.36606	AK023515	3.73245	0.0644285	AK023159	134.109	0.978842		AK023457	-0.823061	-1.36606	-0.666419	-0.713678	37.5334		#N/A
AK024134	0.603065	-0.289343	AK023507	12.7221	1.67686	AK023566	16.821	0.44453	AK023178	45.2438	-0.00249522		AK023507	0.63287	1.67686	1.41771	0.800669	13.4422		#N/A
AK024141	1056.15	-0.875351	AK023515	2.77766	-0.277209	AK023627	36.2566	0.499702	AK023304	7.83868	0.788335		AK023515	-0.385818	-0.277209	0.0644285	-0.343673	24.2217		#N/A
AK024242	0.603065	-0.289343	AK023548	0.244655	0.301701	AK023809	3.09482	0.398121	AK023457	616.38	-0.713678		AK023548	#N/A	0.301701	#N/A	#N/A	31.3159		#N/A
AK024243	2.96394	-0.256882	AK023566	6.11639	1.01434	AK024092	84.4525	-0.194432	AK023507	5.5846	0.800669		AK023566	-0.0834209	1.01434	0.44453	0.355015	986.654		#N/A
AK024248	300.402	-1.14741	AK023627	37.8221	-0.81536	AK024134	3.09104	0.50458	AK023515	2.22355	-0.343673		AK023627	0.447908	-0.81536	0.499702	-0.587288	40.9741		#N/A
AK024535	0.603065	-0.289343	AK023809	40.8575	2.90878	AK024141	234.793	0.0398351	AK023566	1.77692	0.355015		AK023809	0.32171	2.90878	0.398121	1.4571	720.106		#N/A
AK024736	68.5189	-1.68934	AK024092	32.1371	-0.391736	AK024243	3.52608	0.255712	AK023614	0.507691	0.284249		AK024092	-0.779696	-0.391736	-0.194432	-0.597823	52.7893		#N/A
AK024998	0.413804	0.291937	AK024119	1.95724	0.487462	AK024248	213.897	-0.64694	AK023627	39.0599	-0.587288		AK024119	0.291937	0.487462	#N/A	0.311815	155.819		#N/A
AK025061	1.23203	-0.319995	AK024134	5.59854	-0.875359	AK024535	0.671174	-0.235503	AK023809	13.2	1.4571		AK024134	-0.289343	-0.875359	0.50458	-0.795482	41.3623		#N/A
AK025117	159.74	0.355664	AK024141	217.389	0.0300634	AK024736	124.433	-1.67437	AK024092	27.8506	-0.597823		AK024141	-0.875351	0.0300634	0.0398351	0.371233	6.89358		#N/A
AK025140	893.859	0.628179	AK024242	0.733966	0.416361	AK024998	1.10411	0.252818	AK024119	0.761537	0.311815		AK024242	-0.289343	0.416361	#N/A	0.284249	542.824		#N/A
AK025511	15.8592	-0.67661	AK024243	3.22374	0.230556	AK025061	3.44992	0.00603185	AK024134	5.1781	-0.795482		AK024243	-0.256882	0.230556	0.255712	0.139401	12.7221		#N/A
AK025664	17.4016	-0.812429	AK024248	67.0217	1.59579	AK025117	297.131	-0.124369	AK024141	246.578	0.371233		AK024248	-1.14741	1.59579	-0.64694	1.51944	2.77766		#N/A
AK025726	234.056	0.0302839	AK024535	2.00047	-0.00955914	AK025127	1.10411	0.252818	AK024242	0.507691	0.284249		AK024535	-0.289343	-0.00955914	-0.235503	-0.203701	0.244655		#N/A
AK025975	1.20623	0.33341	AK024736	90.4109	-1.47569	AK025140	637.532	0.45461	AK024243	2.76177	0.139401		AK024736	-1.68934	-1.47569	-1.67437	-1.77692	6.11639		#N/A
AK026244	13.6558	-0.12974	AK024998	0.244655	0.301701	AK025511	16.7088	-0.321052	AK024248	65.664	1.51944		AK024998	0.291937	0.301701	0.252818	0.348632	37.8221		#N/A
AK026379	323.743	0.279971	AK025061	0.489311	0.377279	AK025664	34.5612	-0.616642	AK024535	1.2387	-0.203701		AK025061	-0.319995	0.377279	0.00603185	0.284249	40.8575		#N/A
AK026502	51.0212	0.148451	AK025117	132.305	-0.469338	AK025726	167.923	0.135391	AK024736	80.8398	-1.77692		AK025117	0.355664	-0.469338	-0.124369	-0.732302	32.1371		#N/A
AK026512	3.46216	0.683309	AK025127	0.733966	0.416361	AK025793	0.671174	-0.235503	AK024998	1.52307	0.348632		AK025127	#N/A	0.416361	0.252818	0.284249	1.95724		#N/A
AK026714	13.4364	-0.361968	AK025140	1737.89	-0.957936	AK025975	5.7154	0.794142	AK025061	0.507691	0.284249		AK025140	0.628179	-0.957936	0.45461	-1.23872	5.59854		#N/A
AK026736	59.0693	2.71734	AK025288	0.489311	0.377279	AK026244	3.27759	0.202448	AK025117	115.657	-0.732302		AK025288	#N/A	0.377279	#N/A	#N/A	217.389		#N/A
AK026758	1.60134	0.33968	AK025511	3.4684	0.273483	AK026379	183.656	1.0974	AK025127	0.507691	0.284249		AK025511	-0.67661	0.273483	-0.321052	0.332738	0.733966		#N/A
AK026777	4.08624	0.298841	AK025664	9.95911	0.221362	AK026502	30.4576	0.169265	AK025140	1549.68	-1.23872		AK025664	-0.812429	0.221362	-0.616642	0.340564	3.22374		#N/A
AK026905	19.7173	0.224767	AK025726	356.634	-1.12525	AK026512	1.39714	0.0507303	AK025511	4.031	0.332738		AK025726	0.0302839	-1.12525	0.135391	-0.74955	67.0217		#N/A
AK027091	9.01524	0.419026	AK025793	0.978622	0.440842	AK026714	5.20222	0.910589	AK025664	11.0471	0.340564		AK025793	#N/A	0.440842	-0.235503	0.311815	2.00047		#N/A
AK027332	0.413804	0.291937	AK025975	13.7007	1.75299	AK026736	35.1467	0.693348	AK025726	378.882	-0.74955		AK025975	0.33341	1.75299	0.794142	1.43999	90.4109		#N/A
AK027541	0.603065	-0.289343	AK026244	20.2208	-0.908259	AK026758	2.62076	0.42076	AK025793	0.761537	0.311815		AK026244	-0.12974	-0.908259	0.202448	-0.915371	0.244655		#N/A
AK054623	105.813	0.293823	AK026379	654.85	1.26726	AK026777	1.36062	-0.255007	AK025975	12.9461	1.43999		AK026379	0.279971	1.26726	1.0974	0.907144	0.489311		#N/A
AK054635	6.89539	0.307519	AK026392	1.2665	-0.284117	AK026905	17.555	0.768635	AK026244	18.8343	-0.915371		AK026392	#N/A	-0.284117	#N/A	-0.376123	132.305		#N/A
AK054708	2.96394	-0.256882	AK026502	35.8787	0.278332	AK027091	3.30799	0.54422	AK026379	510.868	0.907144		AK026502	0.148451	0.278332	0.169265	0.40555	0.733966		#N/A
AK054753	80.7224	-1.13663	AK026512	1.71259	0.479844	AK054623	177.223	-0.43275	AK026392	0.984851	-0.376123		AK026512	0.683309	0.479844	0.0507303	0.487455	1737.89		#N/A
AK054837	21.3609	-1.11201	AK026714	2.93587	0.558239	AK054635	1.36062	-0.255007	AK026502	37.8727	0.40555		AK026714	-0.361968	0.558239	0.910589	0.588279	0.489311		#N/A
AK054845	1.23203	-0.319995	AK026736	409.267	2.58129	AK054708	2.36486	0.376344	AK026512	3.04615	0.487455		AK026736	2.71734	2.58129	0.693348	0.196613	3.4684		#N/A
AK054905	0.810704	0.32171	AK026758	0.489311	0.377279	AK054753	57.7667	-0.489906	AK026714	3.80768	0.588279		AK026758	0.33968	0.377279	0.42076	0.229365	9.95911		#N/A
AK054921	10.2732	-0.794813	AK026777	1.22328	0.457779	AK054837	14.1302	-0.371892	AK026736	71.8461	0.196613		AK026777	0.298841	0.457779	-0.255007	0.355015	356.634		#N/A
AK054970	282.881	1.46566	AK026905	15.9458	1.60047	AK054845	2.79434	-0.29325	AK026758	0.253846	0.229365		AK026905	0.224767	1.60047	0.768635	0.533138	0.978622		#N/A
AK054972	10.3667	0.214359	AK027091	8.36151	0.944215	AK054921	13.1543	-0.228643	AK026777	1.77692	0.355015		AK027091	0.419026	0.944215	0.54422	0.708406	13.7007		#N/A
AK054990	0.603065	-0.289343	AK027257	8.66407	-1.27898	AK054970	482.709	0.780364	AK026905	5.55407	0.533138		AK027257	#N/A	-1.27898	#N/A	-1.13628	20.2208		#N/A
AK055017	136.579	-0.432153	AK027332	3.55485	-0.539452	AK054972	5.81466	0.0259376	AK027091	7.07715	0.708406		AK027332	0.291937	-0.539452	#N/A	-0.510286	654.85		#N/A
AK055055	0.603065	-0.289343	AK054623	98.0514	0.183626	AK054988	2.05131	-0.26233	AK027252	0.507691	0.284249		AK054623	0.293823	0.183626	-0.43275	0.108085	1.2665		#N/A
AK055197	153.628	-0.852988	AK054635	7.95864	0.253959	AK054990	2.05131	-0.26233	AK027257	8.13265	-1.13628		AK054635	0.307519	0.253959	-0.255007	0.0809492	35.8787		#N/A
AK055250	11.0236	-0.668643	AK054708	5.13777	0.886773	AK055017	111.406	-0.376445	AK027332	3.2084	-0.510286		AK054708	-0.256882	0.886773	0.376344	0.355015	1.71259		#N/A
AK055254	1.86366	-0.332137	AK054753	38.5129	-0.649939	AK055055	2.05366	0.178536	AK054623	91.3102	0.108085		AK054753	-1.13663	-0.649939	-0.489906	0.450419	2.93587		#N/A
AK055257	24.9439	-0.518264	AK054837	13.7154	0.150443	AK055197	106.461	0.48425	AK054635	6.50839	0.0809492		AK054837	-1.11201	0.150443	-0.371892	0.40921	409.267		#N/A
AK055323	1646.24	0.0324163	AK054845	1.22328	0.457779	AK055250	3.27759	0.202448	AK054708	1.77692	0.355015		AK054845	-0.319995	0.457779	-0.29325	0.328729	0.489311		#N/A
AK055332	2.96446	0.247813	AK054921	21.4147	1.35067	AK055257	33.9158	-0.507608	AK054753	63.2058	0.450419		AK054921	-0.794813	1.35067	-0.228643	1.44753	1.22328		#N/A
AK055351	2.96446	0.247813	AK054970	468.435	1.24508	AK055323	1562.22	0.0391835	AK054837	16.5706	0.40921		AK054970	1.46566	1.24508	0.780364	0.693051	15.9458		#N/A
AK055368	2.87511	0.490655	AK054972	3.95771	0.355646	AK055332	8.69893	0.486919	AK054845	1.01538	0.328729		AK054972	0.214359	0.355646	0.0259376	0.332738	8.36151		#N/A
AK055370	69.5397	0.793712	AK055017	67.5127	-0.795378	AK055351	4.3902	0.703257	AK054921	25.5468	1.44753		AK055017	-0.432153	-0.795378	-0.376445	-0.0406314	8.66407		#N/A
AK055384	10.0497	-0.430933	AK055055	0.244655	0.301701	AK055368	1.80386	0.281583	AK054970	326.427	0.693051		AK055055	-0.289343	0.301701	0.178536	0.284249	3.55485		#N/A
AK055386	106.346	-0.442108	AK055197	53.1914	1.62772	AK055370	83.5932	0.115428	AK054972	4.031	0.332738		AK055197	-0.852988	1.62772	0.48425	0.885197	98.0514		#N/A
AK055408	14.5208	0.503622	AK055250	0.978622	0.440842	AK055384	15.0446	0.105117	AK054988	1.01538	0.328729		AK055250	-0.668643	0.440842	0.202448	0.328729	7.95864		#N/A
AK055533	2093.19	-2.39074	AK055254	3.75628	-0.0617174	AK055386	936.921	-2.58328	AK054990	0.507691	0.284249		AK055254	-0.332137	-0.0617174	#N/A	-0.221715	5.13777		#N/A
AK055550	4.28895	1.08826	AK055257	13.2693	-0.10965	AK055408	11.0286	0.572537	AK055017	86.9643	-0.0406314		AK055257	-0.518264	-0.10965	-0.507608	0.020074	38.5129		#N/A
AK055601	193.545	0.555041	AK055323	1718.18	-0.416742	AK055458	0.671174	-0.235503	AK055055	0.507691	0.284249		AK055323	0.0324163	-0.416742	0.0391835	-0.341066	13.7154		#N/A
AK055656	0.603065	-0.289343	AK055332	12.7653	1.36314	AK055459	0.671174	-0.235503	AK055145	0.253846	0.229365		AK055332	0.247813	1.36314	0.486919	0.563921	1.22328		#N/A
AK055694	2.67524	0.171726	AK055351	9.31159	-0.388379	AK055533	2697.04	-1.33493	AK055197	30.7249	0.885197		AK055351	0.247813	-0.388379	0.703257	-0.510333	21.4147		#N/A
AK055712	113.864	-0.982237	AK055368	2.533	-0.344521	AK055550	2.09329	0.329932	AK055250	1.01538	0.328729		AK055368	0.490655	-0.344521	0.281583	-0.389377	468.435		#N/A
AK055772	0.603065	-0.289343	AK055370	186.174	-0.56464	AK055601	265.197	0.235153	AK055254	2.73124	-0.221715		AK055370	0.793712	-0.56464	0.115428	0.0987503	3.95771		#N/A
AK055785	17.0043	-0.638646	AK055384	5.6703	0.612166	AK055694	5.0797	0.878781	AK055257	14.0016	0.020074		AK055384	-0.430933	0.612166	0.105117	0.258833	67.5127		#N/A
AK055803	0.603065	-0.289343	AK055386	32.2228	1.6237	AK055712	124.406	-0.453987	AK055323	1696.61	-0.341066		AK055386	-0.442108	1.6237	-2.58328	0.0460118	0.244655		#N/A
AK055811	0.603065	-0.289343	AK055408	20.4222	-0.687033	AK055785	13.3326	0.294964	AK055332	5.80792	0.563921		AK055408	0.503622	-0.687033	0.572537	-0.434527	53.1914		#N/A
AK055849	22.8628	-0.124297	AK055459	0.733966	0.416361	AK055803	0.671174	-0.235503	AK055351	7.93987	-0.510333		AK055459	#N/A	0.416361	-0.235503	#N/A	0.978622		#N/A
AK055853	1.86366	-0.332137	AK055533	142.192	-0.545363	AK055849	15.5372	0.750332	AK055368	1.9697	-0.389377		AK055533	-2.39074	-0.545363	-1.33493	-0.298429	3.75628		#N/A
AK055856	54.7636	-0.319041	AK055550	13.4561	1.73437	AK055853	43.3532	-1.35306	AK055370	232.626	0.0987503		AK055550	1.08826	1.73437	0.329932	0.935299	13.2693		#N/A
AK055876	1.9263	0.395056	AK055570	9.64269	-0.962648	AK055856	41.2899	0.18584	AK055384	3.52331	0.258833		AK055570	#N/A	-0.962648	#N/A	-0.543395	1718.18		#N/A
AK055910	30.2933	1.11116	AK055601	145.931	1.40773	AK055910	62.1717	0.585235	AK055386	8.25478	0.0460118		AK055601	0.555041	1.40773	0.235153	1.44507	12.7653		#N/A
AK055918	2.63559	-0.0798691	AK055694	3.91449	0.711787	AK055918	2.05366	0.178536	AK055408	21.6571	-0.434527		AK055694	0.171726	0.711787	0.878781	0.652336	9.31159		#N/A
AK055932	2.64036	0.420223	AK055712	259.562	-2.25763	AK055932	1.80386	0.281583	AK055533	149.428	-0.298429		AK055712	-0.982237	-2.25763	-0.453987	-1.80173	2.533		#N/A
AK055957	0.997409	0.00386693	AK055785	13.2114	1.71548	AK055957	2.07471	-0.040534	AK055550	6.85383	0.935299		AK055785	-0.638646	1.71548	0.294964	0.909383	186.174		#N/A
AK055967	92.4663	-0.558877	AK055803	0.244655	0.301701	AK055967	52.9376	0.22816	AK055570	10.925	-0.543395		AK055803	-0.289343	0.301701	-0.235503	0.229365	5.6703		#N/A
AK055974	4.7062	1.24383	AK055849	25.3006	0.634297	AK055981	4769.16	-1.25048	AK055601	151.361	1.44507		AK055849	-0.124297	0.634297	0.750332	0.726783	32.2228		#N/A
AK055981	5369.07	-1.85081	AK055853	115.915	-3.65632	AK056073	6.69973	-0.336424	AK055694	4.31538	0.652336		AK055853	-0.332137	-3.65632	-1.35306	-2.94224	20.4222		#N/A
AK056073	7.51797	-0.603535	AK055856	2.04369	-0.535998	AK056081	4.17919	0.402871	AK055712	263.445	-1.80173		AK055856	-0.319041	-0.535998	0.18584	1.70903	0.733966		#N/A
AK056081	3.22386	-0.385818	AK055876	0.733966	0.416361	AK056098	96.0168	-0.524646	AK055785	6.59999	0.909383		AK055876	0.395056	0.416361	#N/A	0.229365	142.192		#N/A
AK056098	75.5541	-0.153524	AK055910	38.4835	0.610879	AK056105	2.86245	0.463418	AK055803	0.253846	0.229365		AK055910	1.11116	0.610879	0.585235	0.769565	13.4561		#N/A
AK056182	22.4641	-0.8007	AK055918	4.15914	0.748105	AK056182	27.666	-0.625269	AK055849	27.1711	0.726783		AK055918	-0.0798691	0.748105	0.178536	0.328729	9.64269		#N/A
AK056246	52.0825	-1.19229	AK055932	0.244655	0.301701	AK056196	0.671174	-0.235503	AK055853	113.603	-2.94224		AK055932	0.420223	0.301701	0.281583	#N/A	145.931		#N/A
AK056252	6.52902	1.95595	AK055957	1.95724	0.487462	AK056228	0.671174	-0.235503	AK055856	26.8466	1.70903		AK055957	0.00386693	0.487462	-0.040534	0.360044	3.91449		#N/A
AK056253	3.84988	0.231539	AK055967	37.3467	0.346278	AK056246	31.0498	-0.736379	AK055876	0.253846	0.229365		AK055967	-0.558877	0.346278	0.22816	0.395045	259.562		#N/A
AK056267	0.603065	-0.289343	AK055974	10.7648	1.51017	AK056252	8.758	-0.619417	AK055910	42.503	0.769565		AK055974	1.24383	1.51017	#N/A	0.652336	13.2114		#N/A
AK056351	16.2699	-0.8689	AK055981	3260.62	-1.73337	AK056253	2.46307	-0.19693	AK055918	1.01538	0.328729		AK055981	-1.85081	-1.73337	-1.25048	-1.77016	0.244655		#N/A
AK056368	25.2219	0.300772	AK056073	7.55578	-0.389796	AK056351	9.85305	-0.582935	AK055957	2.03076	0.360044		AK056073	-0.603535	-0.389796	-0.336424	0.0170986	25.3006		#N/A
AK056396	122.995	-1.05726	AK056081	3.31019	-0.621595	AK056368	10.542	0.738204	AK055967	37.6189	0.395045		AK056081	-0.385818	-0.621595	0.402871	-0.381759	115.915		#N/A
AK056431	50.9527	1.26984	AK056098	82.1341	0.11839	AK056396	33.1232	-0.346634	AK055974	4.31538	0.652336		AK056098	-0.153524	0.11839	-0.524646	0.521761	2.04369		#N/A
AK056485	1.86366	-0.332137	AK056105	0.244655	0.301701	AK056431	66.0157	1.47785	AK055981	3091.22	-1.77016		AK056105	#N/A	0.301701	0.463418	0.284249	0.733966		#N/A
AK056524	0.603065	-0.289343	AK056182	30.3528	-1.09518	AK056485	2.41192	0.0259871	AK056073	10.0012	0.0170986		AK056182	-0.8007	-1.09518	-0.625269	-0.821643	38.4835		#N/A
AK056584	38.7784	-0.213515	AK056196	0.244655	0.301701	AK056486	1.36062	-0.255007	AK056081	3.71609	-0.381759		AK056196	#N/A	0.301701	-0.235503	0.355015	4.15914		#N/A
AK056618	7.88409	-0.403367	AK056228	2.48978	0.0926965	AK056490	1.03012	-0.030432	AK056098	98.6011	0.521761		AK056228	#N/A	0.0926965	-0.235503	-0.376123	0.244655		#N/A
AK056623	246.728	-0.479204	AK056246	24.4664	-0.763268	AK056584	24.2215	-0.318235	AK056105	0.507691	0.284249		AK056246	-1.19229	-0.763268	-0.736379	-0.305442	1.95724		#N/A
AK056657	10.8877	0.0149246	AK056252	4.04416	-0.400731	AK056618	16.8382	-0.196836	AK056182	31.2823	-0.821643		AK056252	1.95595	-0.400731	-0.619417	-0.325703	37.3467		#N/A
AK056780	2.49616	-0.33867	AK056253	1.95724	0.487462	AK056623	288.236	-1.28408	AK056196	1.77692	0.355015		AK056253	0.231539	0.487462	-0.19693	0.452094	10.7648		#N/A
AK056817	48.4323	-0.123531	AK056351	16.8959	0.426834	AK056657	2.81811	-0.12327	AK056228	0.984851	-0.376123		AK056351	-0.8689	0.426834	-0.582935	0.390513	3260.62		#N/A
AK056897	2041.3	-2.26392	AK056368	23.5301	2.03118	AK056780	10.1555	-0.445976	AK056246	28.4194	-0.305442		AK056368	0.300772	2.03118	0.738204	1.75777	7.55578		#N/A
AK056973	27.5969	0.712269	AK056396	27.0426	-0.97934	AK056817	32.2495	0.424519	AK056252	3.96993	-0.325703		AK056396	-1.05726	-0.97934	-0.346634	-0.645634	3.31019		#N/A
AK056982	23.4848	0.176177	AK056431	75.6141	0.841957	AK056897	1219.42	-0.776082	AK056253	2.7923	0.452094		AK056431	1.26984	0.841957	1.47785	0.942852	82.1341		#N/A
AK057177	52.9742	-1.0103	AK056485	6.08785	-0.718601	AK056973	28.2242	0.671362	AK056267	0.507691	0.284249		AK056485	-0.332137	-0.718601	0.0259871	-0.353713	0.244655		#N/A
AK057187	10.0497	-0.430933	AK056486	1.46793	0.470252	AK056982	53.1355	-0.861244	AK056351	16.3168	0.390513		AK056486	#N/A	0.470252	-0.255007	0.487455	30.3528		#N/A
AK057188	1365.23	0.418735	AK056490	0.244655	0.301701	AK057177	38.1131	0.792148	AK056368	22.3079	1.75777		AK056490	#N/A	0.301701	-0.030432	#N/A	0.244655		#N/A
AK057321	232.328	-0.828132	AK056524	0.244655	0.301701	AK057187	10.7446	-0.222483	AK056396	28.8355	-0.645634		AK056524	-0.289343	0.301701	#N/A	0.340251	2.48978		#N/A
AK057332	0.603065	-0.289343	AK056584	93.0018	-2.02015	AK057188	4777.38	0.0695686	AK056431	80.0207	0.942852		AK056584	-0.213515	-2.02015	-0.318235	-1.8436	24.4664		#N/A
AK057379	57.8768	-1.66442	AK056618	9.31159	-0.388379	AK057321	254.892	-0.423444	AK056485	7.20886	-0.353713		AK056618	-0.403367	-0.388379	-0.196836	0.0689715	4.04416		#N/A
AK057451	14.4295	0.439919	AK056623	170.746	-0.659589	AK057379	24.4408	-1.02965	AK056486	3.04615	0.487455		AK056623	-0.479204	-0.659589	-1.28408	-0.192968	1.95724		#N/A
AK057519	26.4293	-0.301649	AK056657	23.646	-0.520698	AK057451	7.60839	0.190581	AK056524	1.26923	0.340251		AK056657	0.0149246	-0.520698	-0.12327	-0.406283	16.8959		#N/A
AK057596	26.2456	-0.551347	AK056686	0.244655	0.301701	AK057455	2.86245	0.463418	AK056584	90.4649	-1.8436		AK056686	#N/A	0.301701	#N/A	#N/A	23.5301		#N/A
AK057604	49.4374	-0.882382	AK056689	0.244655	0.301701	AK057513	1.03012	-0.030432	AK056618	12.5091	0.0689715		AK056689	#N/A	0.301701	#N/A	0.229365	27.0426		#N/A
AK057657	941.752	0.567006	AK056780	12.2621	-1.67452	AK057519	23.9905	0.402276	AK056623	194.225	-0.192968		AK056780	-0.33867	-1.67452	-0.445976	-1.15988	75.6141		#N/A
AK057681	12.7794	-0.0325308	AK056817	57.1923	1.49207	AK057596	29.2481	0.276756	AK056657	23.6574	-0.406283		AK056817	-0.123531	1.49207	0.424519	0.959536	6.08785		#N/A
AK057689	3.67145	-0.0715829	AK056897	183.209	-0.29419	AK057604	68.8292	-0.117284	AK056689	0.253846	0.229365		AK056897	-2.26392	-0.29419	-0.776082	1.10974	1.46793		#N/A
AK057719	222.767	-2.00791	AK056973	35.6055	-0.283205	AK057657	1513.8	-0.38596	AK056780	13.3413	-1.15988		AK056973	0.712269	-0.283205	0.671362	0.149694	0.244655		#N/A
AK057766	1.23203	-0.319995	AK056982	57.7412	-2.09974	AK057681	10.5559	1.04884	AK056817	39.0408	0.959536		AK056982	0.176177	-2.09974	-0.861244	-2.08605	0.244655		#N/A
AK057873	19.7333	0.0194933	AK057177	85.5723	1.99547	AK057689	7.76767	0.231774	AK056897	365.754	1.10974		AK057177	-1.0103	1.99547	0.792148	2.44872	93.0018		#N/A
AK057887	2371.88	-0.614939	AK057187	14.4926	0.018689	AK057719	50.7793	-0.802312	AK056973	42.797	0.149694		AK057187	-0.430933	0.018689	-0.222483	-0.487241	9.31159		#N/A
AK057897	4.04948	-0.451731	AK057188	4962.78	-1.51378	AK057766	2.05366	0.178536	AK056982	54.5428	-2.08605		AK057188	0.418735	-1.51378	0.0695686	-0.477799	170.746		#N/A
AK057978	19.2371	-0.959015	AK057218	0.244655	0.301701	AK057873	3.14591	-0.0561378	AK057177	144.133	2.44872		AK057218	#N/A	0.301701	#N/A	0.328729	23.646		#N/A
AK058136	2.0924	0.268223	AK057321	94.813	0.450371	AK057887	5353.69	-1.38125	AK057187	9.68626	-0.487241		AK057321	-0.828132	0.450371	-0.423444	1.38103	0.244655		#N/A
AK074396	29.0213	-1.29303	AK057379	1.02185	-0.517426	AK057897	3.94174	-0.132464	AK057188	6262.37	-0.477799		AK057379	-1.66442	-0.517426	-1.02965	0.501663	0.244655		#N/A
AK074476	147.378	-0.19394	AK057448	0.733966	0.416361	AK057978	4.50395	-0.272983	AK057218	1.01538	0.328729		AK057448	#N/A	0.416361	#N/A	#N/A	12.2621		#N/A
AK074615	3.22386	-0.385818	AK057451	7.10969	-0.857841	AK074396	29.6411	-1.11531	AK057321	169.708	1.38103		AK057451	0.439919	-0.857841	0.190581	-0.384687	57.1923		#N/A
AK090553	26.7435	-1.05521	AK057455	0.489311	0.377279	AK074476	184.266	-0.232697	AK057332	0.253846	0.229365		AK057455	#N/A	0.377279	0.463418	#N/A	183.209		#N/A
AK090593	136.49	-0.881393	AK057471	0.244655	0.301701	AK074615	41.3662	-1.03608	AK057379	5.30023	0.501663		AK057471	#N/A	0.301701	#N/A	#N/A	35.6055		#N/A
AK090674	149.53	-0.220685	AK057513	1.02185	-0.517426	AK090553	16.1295	0.0918937	AK057451	8.70141	-0.384687		AK057513	#N/A	-0.517426	-0.030432	0.139401	57.7412		#N/A
AK090688	2.0924	0.268223	AK057519	13.0679	-0.355744	AK090593	74.6926	0.120013	AK057513	2.76177	0.139401		AK057519	-0.301649	-0.355744	0.402276	0.0641596	85.5723		#N/A
AK090700	59.9598	-1.46196	AK057596	20.0764	0.653901	AK090674	125.369	-0.114357	AK057519	16.5096	0.0641596		AK057596	-0.551347	0.653901	0.276756	0.312754	14.4926		#N/A
AK090736	16.7479	-0.0669681	AK057604	35.8934	-0.376837	AK090688	1.36062	-0.255007	AK057554	0.253846	0.229365		AK057604	-0.882382	-0.376837	-0.117284	-0.447791	4962.78		#N/A
AK090844	80.7397	-0.207966	AK057657	1366.92	-0.645448	AK090700	57.1862	-1.18387	AK057596	15.3014	0.312754		AK057657	0.567006	-0.645448	-0.38596	-0.84596	0.244655		#N/A
AK090904	112.228	0.20818	AK057681	10.5202	1.48784	AK090736	10.7619	0.487214	AK057604	33.1203	-0.447791		AK057681	-0.0325308	1.48784	1.04884	0.743106	94.813		#N/A
AK090973	3.77389	0.91026	AK057689	0.489311	0.377279	AK090844	61.8776	0.651864	AK057657	1234.32	-0.84596		AK057689	-0.0715829	0.377279	0.231774	#N/A	1.02185		#N/A
AK091028	62.8488	-1.25906	AK057719	23.4445	-0.704521	AK090854	0.671174	-0.235503	AK057681	5.07691	0.743106		AK057719	-2.00791	-0.704521	-0.802312	-0.269346	0.733966		#N/A
AK091070	29.2723	-0.670622	AK057766	4.53347	-0.287125	AK090904	104.988	0.445388	AK057719	27.1807	-0.269346		AK057766	-0.319995	-0.287125	0.178536	-0.510286	7.10969		#N/A
AK091102	5.8038	0.560591	AK057873	37.3043	-1.56125	AK090973	3.31323	0.447077	AK057766	3.2084	-0.510286		AK057873	0.0194933	-1.56125	-0.0561378	-1.2584	0.489311		#N/A
AK091365	1.86366	-0.332137	AK057887	839.428	0.62492	AK091028	25.4148	-0.283961	AK057873	37.638	-1.2584		AK057887	-0.614939	0.62492	-1.38125	0.847112	0.244655		#N/A
AK091624	17.7514	-0.152107	AK057897	0.978622	0.440842	AK091070	64.2723	-0.645403	AK057887	925.063	0.847112		AK057897	-0.451731	0.440842	-0.132464	0.416067	1.02185		#N/A
AK091688	0.603065	-0.289343	AK057978	4.15914	0.748105	AK091102	8.23267	1.48637	AK057897	2.53846	0.416067		AK057978	-0.959015	0.748105	-0.272983	0.340251	13.0679		#N/A
AK091729	6.56132	0.196815	AK058136	1.71259	0.479844	AK091365	0.671174	-0.235503	AK057978	1.26923	0.340251		AK058136	0.268223	0.479844	#N/A	0.348632	20.0764		#N/A
AK091866	89.0555	3.68334	AK074396	2.77766	-0.277209	AK091624	14.2019	0.215394	AK058136	1.52307	0.348632		AK074396	-1.29303	-0.277209	-1.11531	0.261353	35.8934		#N/A
AK091906	1.20623	0.33341	AK074469	0.489311	0.377279	AK091688	0.671174	-0.235503	AK074396	5.77739	0.261353		AK074469	#N/A	0.377279	#N/A	0.229365	1366.92		#N/A
AK091996	8.62072	-0.663845	AK074476	159.42	-1.01666	AK091729	10.454	-0.327317	AK074469	0.253846	0.229365		AK074476	-0.19394	-1.01666	-0.232697	-0.466655	10.5202		#N/A
AK092048	3056.57	0.179933	AK074615	6.13107	-1.04779	AK091866	58.0513	2.42011	AK074476	181.411	-0.466655		AK074615	-0.385818	-1.04779	-1.03608	-0.857687	0.489311		#N/A
AK092080	29.9261	-0.0972062	AK090553	33.663	-1.19623	AK091889	1.10411	0.252818	AK074615	5.9091	-0.857687		AK090553	-1.05521	-1.19623	0.0918937	-0.797202	23.4445		#N/A
AK092087	62.4104	-1.11742	AK090593	85.229	-0.601985	AK091906	0.3776	0.215813	AK075019	0.253846	0.229365		AK090593	-0.881393	-0.601985	0.120013	-0.768856	4.53347		#N/A
AK092098	9.48256	0.621301	AK090674	49.4498	1.08671	AK091996	2.79434	-0.29325	AK075337	0.253846	0.229365		AK090674	-0.220685	1.08671	-0.114357	1.30588	37.3043		#N/A
AK092251	13.3879	-0.583374	AK090700	14.0033	-0.0309303	AK092048	5292.77	-0.368573	AK090553	36.0138	-0.797202		AK090700	-1.46196	-0.0309303	-1.18387	0.591175	839.428		#N/A
AK092331	25.9272	0.557137	AK090736	11.0527	1.21482	AK092080	4.3902	0.703257	AK090593	76.8201	-0.768856		AK090736	-0.0669681	1.21482	0.487214	0.762211	0.978622		#N/A
AK092380	22.4641	-0.8007	AK090844	27.1714	1.04937	AK092087	59.9673	-0.729038	AK090674	59.2873	1.30588		AK090844	-0.207966	1.04937	0.651864	0.660273	4.15914		#N/A
AK092451	38.2367	-0.129105	AK090854	0.244655	0.301701	AK092098	18.7199	0.841635	AK090700	21.8708	0.591175		AK090854	#N/A	0.301701	-0.235503	#N/A	1.71259		#N/A
AK092541	2.67524	0.171726	AK090904	252.984	-1.72275	AK092251	5.3381	-0.0820208	AK090736	7.58484	0.762211		AK090904	0.20818	-1.72275	0.445388	-1.3135	2.77766		#N/A
AK092619	14.1901	-0.938878	AK090973	4.89311	0.853128	AK092331	21.412	1.54521	AK090844	20.3783	0.660273		AK090973	0.91026	0.853128	0.447077	0.379195	0.489311		#N/A
AK092965	19.8737	-0.228553	AK091028	25.1139	-0.390225	AK092380	28.7185	-0.114301	AK090904	261.832	-1.3135		AK091028	-1.25906	-0.390225	-0.283961	0.362954	159.42		#N/A
AK093002	5.88325	-0.575571	AK091070	4.7349	0.111055	AK092451	75.1364	-1.20347	AK090973	2.28461	0.379195		AK091070	-0.670622	0.111055	-0.645403	0.442847	6.13107		#N/A
AK093026	15.6421	-0.271177	AK091102	5.87173	0.983345	AK092541	2.34332	0.23754	AK091028	36.8573	0.362954		AK091102	0.560591	0.983345	1.48637	0.588279	33.663		#N/A
AK093114	5.88325	-0.575571	AK091365	2.24512	0.0429018	AK092619	8.758	-0.619417	AK091070	7.30046	0.442847		AK091365	-0.332137	0.0429018	-0.235503	-0.203701	85.229		#N/A
AK093124	57.8768	-1.66442	AK091624	8.11685	0.916896	AK092965	3.0106	0.146694	AK091102	3.80768	0.588279		AK091624	-0.152107	0.916896	0.215394	0.402808	49.4498		#N/A
AK093203	1.59865	-0.098102	AK091688	0.489311	0.377279	AK093002	19.6154	-0.777193	AK091365	1.2387	-0.203701		AK091688	-0.289343	0.377279	-0.235503	0.452094	14.0033		#N/A
AK093205	0.603065	-0.289343	AK091729	1.95724	0.487462	AK093026	8.06389	0.31023	AK091624	4.53869	0.402808		AK091729	0.196815	0.487462	-0.327317	0.360044	11.0527		#N/A
AK093256	4.51273	0.151837	AK091866	95.5453	3.02077	AK093114	4.50395	-0.272983	AK091688	2.7923	0.452094		AK091866	3.68334	3.02077	2.42011	2.93014	27.1714		#N/A
AK093299	5.28252	0.698576	AK091906	0.244655	0.301701	AK093124	60.314	-1.43976	AK091729	2.03076	0.360044		AK091906	0.33341	0.301701	0.215813	#N/A	0.244655		#N/A
AK093356	79.8363	0.907553	AK091996	21.1276	-1.76697	AK093203	1.80386	0.281583	AK091866	115.662	2.93014		AK091996	-0.663845	-1.76697	-0.29325	-1.48622	252.984		#N/A
AK093363	65.6491	-1.73373	AK092048	6461.73	-1.39311	AK093256	2.05131	-0.26233	AK091889	0.761537	0.311815		AK092048	0.179933	-1.39311	-0.368573	-1.08755	4.89311		#N/A
AK093381	9.78705	-0.721671	AK092080	18.076	0.710463	AK093299	3.44992	0.00603185	AK091996	20.7429	-1.48622		AK092080	-0.0972062	0.710463	0.703257	0.953027	25.1139		#N/A
AK093416	41.978	-0.351069	AK092087	24.9989	-0.873462	AK093356	154.85	-0.316782	AK092048	6637.36	-1.08755		AK092087	-1.11742	-0.873462	-0.729038	-0.374615	4.7349		#N/A
AK093443	0.603065	-0.289343	AK092098	11.2974	1.23702	AK093363	4.55605	-0.413566	AK092080	22.6934	0.953027		AK092098	0.621301	1.23702	0.841635	0.65241	5.87173		#N/A
AK093513	0.603065	-0.289343	AK092251	4.44702	0.433504	AK093381	6.0044	0.329061	AK092087	29.1504	-0.374615		AK092251	-0.583374	0.433504	-0.0820208	0.863798	2.24512		#N/A
AK093525	0.413804	0.291937	AK092331	16.6366	1.95728	AK093416	65.5408	0.378564	AK092098	6.56945	0.65241		AK092331	0.557137	1.95728	1.54521	1.57016	8.11685		#N/A
AK093534	22.0271	-0.255222	AK092380	3.66983	0.674732	AK093513	0.671174	-0.235503	AK092251	8.60022	0.863798		AK092380	-0.8007	0.674732	-0.114301	0.360044	0.489311		#N/A
AK093551	213.092	-1.23001	AK092451	28.1794	-0.563701	AK093534	22.9975	1.26919	AK092331	14.9769	1.57016		AK092451	-0.129105	-0.563701	-1.20347	-0.322337	1.95724		#N/A
AK093552	43.3187	-1.02248	AK092541	12.0892	-0.4906	AK093551	201.864	-0.780403	AK092380	2.03076	0.360044		AK092541	0.171726	-0.4906	0.23754	-0.369143	95.5453		#N/A
AK093555	11.0966	0.114618	AK092619	0.244655	0.301701	AK093552	1.36062	-0.255007	AK092451	29.9119	-0.322337		AK092619	-0.938878	0.301701	-0.619417	0.229365	0.244655		#N/A
AK093758	4.93686	-0.515197	AK092965	4.89311	0.853128	AK093555	10.9225	0.204488	AK092541	12.1942	-0.369143		AK092965	-0.228553	0.853128	0.146694	0.588279	21.1276		#N/A
AK093898	54.1583	1.62822	AK093002	4.49024	0.0703889	AK093758	2.46307	-0.19693	AK092619	0.253846	0.229365		AK093002	-0.575571	0.0703889	-0.777193	0.00976123	6461.73		#N/A
AK093940	25.4715	1.72646	AK093026	3.91449	0.711787	AK093898	35.2533	1.39898	AK092965	3.80768	0.588279		AK093026	-0.271177	0.711787	0.31023	0.683315	18.076		#N/A
AK094156	4.22082	0.636105	AK093114	4.49024	0.0703889	AK093940	12.0662	-0.179268	AK093002	4.00047	0.00976123		AK093114	-0.575571	0.0703889	-0.272983	0.38505	24.9989		#N/A
AK094188	140.508	0.517085	AK093124	0.489311	0.377279	AK094117	0.671174	-0.235503	AK093026	4.56922	0.683315		AK093124	-1.66442	0.377279	-1.43976	#N/A	11.2974		#N/A
AK094196	1.86366	-0.332137	AK093203	5.84319	-0.792576	AK094156	2.46307	-0.19693	AK093114	6.79277	0.38505		AK093203	-0.098102	-0.792576	0.281583	-0.396695	4.44702		#N/A
AK094342	17.9585	0.392549	AK093256	0.978622	0.440842	AK094188	136.825	0.491319	AK093203	6.95502	-0.396695		AK093256	0.151837	0.440842	-0.26233	0.328729	16.6366		#N/A
AK094343	1.23203	-0.319995	AK093299	4.4038	0.783652	AK094196	12.6696	-0.487978	AK093256	1.01538	0.328729		AK093299	0.698576	0.783652	0.00603185	0.328729	3.66983		#N/A
AK094413	2352.81	-1.00769	AK093356	213.174	-1.04683	AK094325	0.3776	0.215813	AK093299	1.01538	0.328729		AK093356	0.907553	-1.04683	-0.316782	-0.85061	28.1794		#N/A
AK094480	16.5602	-0.978888	AK093363	50.7179	-2.51259	AK094342	22.5768	-0.793636	AK093356	215.281	-0.85061		AK093363	-1.73373	-2.51259	-0.413566	-2.15672	12.0892		#N/A
AK094525	2.98688	0.00644558	AK093381	16.551	-1.65845	AK094343	6.22255	-0.14869	AK093363	49.588	-2.15672		AK093381	-0.721671	-1.65845	0.329061	-1.11231	0.244655		#N/A
AK094561	4.04948	-0.451731	AK093416	48.3708	0.228032	AK094352	0.741552	0.242125	AK093381	17.5651	-1.11231		AK093416	-0.351069	0.228032	0.378564	0.508541	4.89311		#N/A
AK094577	95.5447	-1.81361	AK093513	2.04369	-0.535998	AK094413	2576.73	-1.08449	AK093416	55.4587	0.508541		AK093513	-0.289343	-0.535998	-0.235503	-0.389377	4.49024		#N/A
AK094599	1.23203	-0.319995	AK093534	21.1415	0.378933	AK094480	5.44536	-0.3415	AK093513	1.9697	-0.389377		AK093534	-0.255222	0.378933	1.26919	0.0429056	3.91449		#N/A
AK094621	1112.26	-0.0915236	AK093551	69.0809	-0.138575	AK094525	1.03012	-0.030432	AK093534	16.2557	0.0429056		AK093551	-1.23001	-0.138575	-0.780403	0.121212	4.49024		#N/A
AK094639	1.77025	0.185615	AK093552	2.93587	0.558239	AK094561	5.44536	-0.3415	AK093551	75.3084	0.121212		AK093552	-1.02248	0.558239	-0.255007	0.487455	0.489311		#N/A
AK094644	1.40048	0.105471	AK093555	9.82944	1.09815	AK094577	47.5602	-0.112762	AK093552	3.04615	0.487455		AK093555	0.114618	1.09815	0.204488	0.469463	5.84319		#N/A
AK094786	20.8054	-1.00187	AK093758	4.7349	0.111055	AK094599	4.68341	0.776955	AK093555	5.04638	0.469463		AK093758	-0.515197	0.111055	-0.19693	-0.0747588	0.978622		#N/A
AK094818	11.6827	-0.0884745	AK093892	0.489311	0.377279	AK094621	826.714	0.305365	AK093758	3.49277	-0.0747588		AK093892	#N/A	0.377279	#N/A	0.229365	4.4038		#N/A
AK094859	4.49969	0.424709	AK093898	116.171	0.271087	AK094639	2.09329	0.329932	AK093892	0.253846	0.229365		AK093898	1.62822	0.271087	1.39898	0.155176	213.174		#N/A
AK094909	6.28733	-0.19807	AK093940	53.436	1.6335	AK094692	4.76407	0.0439777	AK093898	106.104	0.155176		AK093940	1.72646	1.6335	-0.179268	1.05207	50.7179		#N/A
AK094929	20.2239	-1.10902	AK094117	0.244655	0.301701	AK094733	2.36486	0.376344	AK093940	35.0403	1.05207		AK094117	#N/A	0.301701	-0.235503	0.229365	16.551		#N/A
AK094934	2.38069	0.346289	AK094156	0.489311	0.377279	AK094786	16.6209	0.346777	AK094117	0.253846	0.229365		AK094156	0.636105	0.377279	-0.19693	0.348632	48.3708		#N/A
AK094945	41.4255	-0.145273	AK094188	362.187	-0.623601	AK094818	15.2462	0.198681	AK094156	1.52307	0.348632		AK094188	0.517085	-0.623601	0.491319	-0.740197	2.04369		#N/A
AK094963	1142.58	-2.66329	AK094196	5.13777	0.886773	AK094859	5.32825	0.689864	AK094188	334.614	-0.740197		AK094196	-0.332137	0.886773	-0.487978	0.284249	21.1415		#N/A
AK094985	51.1698	-0.987633	AK094325	0.244655	0.301701	AK094909	13.0367	0.565664	AK094196	0.507691	0.284249		AK094325	#N/A	0.301701	0.215813	#N/A	69.0809		#N/A
AK094990	4.37435	0.691888	AK094342	76.2347	-1.45945	AK094916	0.671174	-0.235503	AK094342	72.0372	-1.46999		AK094342	0.392549	-1.45945	-0.793636	-1.46999	2.93587		#N/A
AK095045	120.459	-1.40154	AK094343	5.51209	-0.100866	AK094929	37.0967	-1.21661	AK094343	4.47763	-0.226486		AK094343	-0.319995	-0.100866	-0.14869	-0.226486	9.82944		#N/A
AK095057	47.5649	-0.252619	AK094352	0.244655	0.301701	AK094934	5.0797	0.878781	AK094413	2345.91	-1.85917		AK094352	#N/A	0.301701	0.242125	#N/A	4.7349		#N/A
AK095112	77.7613	-0.217031	AK094413	2338.11	-2.22125	AK094945	21.943	-0.528083	AK094480	8.89419	-0.93488		AK094413	-1.00769	-2.22125	-1.08449	-1.85917	0.489311		#N/A
AK095132	20.5472	-0.615017	AK094480	11.3553	-0.606418	AK094963	310.887	-1.72669	AK094525	0.507691	0.284249		AK094480	-0.978888	-0.606418	-0.3415	-0.93488	116.171		#N/A
AK095151	31.2012	0.517218	AK094525	3.42518	0.636852	AK094985	38.3411	-0.371123	AK094561	0.761537	0.311815		AK094525	0.00644558	0.636852	-0.030432	0.284249	53.436		#N/A
AK095179	60.8039	-0.359909	AK094577	23.3002	0.679376	AK094990	6.33224	0.411063	AK094577	29.4862	0.966296		AK094577	-1.81361	0.679376	-0.112762	0.966296	0.244655		#N/A
AK095210	28.6526	-0.562377	AK094599	1.46793	0.470252	AK095045	109.752	-0.147813	AK094599	1.26923	0.340251		AK094599	-0.319995	0.470252	0.776955	0.340251	0.489311		#N/A
AK095242	143.455	-0.200517	AK094621	1294.4	-0.725199	AK095057	57.7058	0.307941	AK094621	1272.15	-0.647309		AK094621	-0.0915236	-0.725199	0.305365	-0.647309	362.187		#N/A
AK095267	8.40125	0.180438	AK094639	6.62038	-1.02143	AK095112	129.48	-0.448947	AK094639	6.16295	-0.91899		AK094639	0.185615	-1.02143	0.329932	-0.91899	5.13777		#N/A
AK095335	379.314	-2.25267	AK094692	0.733966	0.416361	AK095132	3.62798	-0.200427	AK094692	1.77692	0.355015		AK094692	#N/A	0.416361	0.0439777	0.355015	0.244655		#N/A
AK095365	7.88409	-0.403367	AK094786	3.91449	0.711787	AK095151	35.9347	0.160715	AK094733	0.761537	0.311815		AK094786	-1.00187	0.711787	0.346777	0.800669	76.2347		#N/A
AK095366	56.4038	-0.970112	AK094818	14.7226	1.51459	AK095179	48.0696	0.14136	AK094786	5.5846	0.800669		AK094818	-0.0884745	1.51459	0.198681	0.762211	5.51209		#N/A
AK095439	587.892	-1.47947	AK094859	12.2189	-1.41394	AK095210	12.5017	0.376148	AK094818	7.58484	0.762211		AK094859	0.424709	-1.41394	0.689864	-0.754997	0.244655		#N/A
AK095546	33.2598	0.374202	AK094909	2.73443	0.140362	AK095242	98.8026	0.246583	AK094859	14.1333	-0.754997		AK094909	-0.19807	0.140362	0.565664	0.180506	2338.11		#N/A
AK095621	14.5991	-0.630768	AK094915	0.244655	0.301701	AK095267	31.4775	-0.556694	AK094909	3.01562	0.180506		AK094915	#N/A	0.301701	#N/A	#N/A	11.3553		#N/A
AK095699	1.20623	0.33341	AK094916	2.04369	-0.535998	AK095335	168.355	-1.01932	AK094916	2.47739	-0.27957		AK094916	#N/A	-0.535998	-0.235503	-0.27957	3.42518		#N/A
AK095700	62.5518	-0.401197	AK094929	23.0841	1.69747	AK095365	1.36062	-0.255007	AK094929	16.4389	1.19797		AK094929	-1.10902	1.69747	-1.21661	1.19797	23.3002		#N/A
AK095721	155.987	1.30954	AK094934	2.69121	0.51773	AK095366	30.1777	0.624613	AK094934	10.9154	1.29328		AK094934	0.346289	0.51773	0.878781	1.29328	1.46793		#N/A
AK095988	1.86366	-0.332137	AK094945	36.1813	-0.470612	AK095439	169.159	-0.144825	AK094945	44.0051	0.028888		AK094945	-0.145273	-0.470612	-0.528083	0.028888	1294.4		#N/A
AK096023	579.67	-0.360417	AK094963	293.643	-3.01653	AK095546	9.64766	0.149375	AK094963	317.856	-1.82218		AK094963	-2.66329	-3.01653	-1.72669	-1.82218	6.62038		#N/A
AK096159	12.6225	-0.136709	AK094985	35.7784	-0.73284	AK095621	6.45184	-0.406478	AK094985	34.2979	-0.700052		AK094985	-0.987633	-0.73284	-0.371123	-0.700052	0.733966		#N/A
AK096219	4.04948	-0.451731	AK094990	3.42518	0.636852	AK095700	75.2702	0.247039	AK094990	5.07691	0.743106		AK094990	0.691888	0.636852	0.411063	0.743106	3.91449		#N/A
AK096230	27.9161	-0.103922	AK095045	87.59	-1.41559	AK095721	84.6644	1.15156	AK095045	96.9236	-0.844315		AK095045	-1.40154	-1.41559	-0.147813	-0.844315	14.7226		#N/A
AK096233	69.1253	-0.00276831	AK095057	32.7838	2.68381	AK095988	26.1292	-1.0589	AK095057	22.0846	1.93005		AK095057	-0.252619	2.68381	0.307941	1.93005	12.2189		#N/A
AK096291	104.197	0.360176	AK095112	35.0298	-0.0951274	AK096023	121.32	-1.75614	AK095112	24.5811	-0.75503		AK095112	-0.217031	-0.0951274	-0.448947	-0.75503	2.73443		#N/A
AK096314	3.33452	-0.158724	AK095132	16.4645	-1.04019	AK096159	22.9338	-0.282393	AK095132	21.4338	-0.305714		AK095132	-0.615017	-1.04019	-0.200427	-0.305714	0.244655		#N/A
AK096329	38.4236	0.903875	AK095151	77.0836	-1.18443	AK096219	0.741552	0.242125	AK095151	76.1903	-1.0375		AK095151	0.517218	-1.18443	0.160715	-1.0375	2.04369		#N/A
AK096335	5.72254	-0.0588231	AK095179	28.4233	2.24128	AK096230	39.1044	-0.663451	AK095179	17.9925	1.54403		AK095179	-0.359909	2.24128	0.14136	1.54403	23.0841		#N/A
AK096395	6.74026	-0.0536997	AK095210	4.15914	0.748105	AK096233	42.1673	0.589613	AK095210	2.53846	0.416067		AK095210	-0.562377	0.748105	0.376148	0.416067	2.69121		#N/A
AK096475	75.9955	-3.86813e-05	AK095221	0.733966	0.416361	AK096291	6.03468	1.07545	AK095242	80.7421	1.39185		AK095221	#N/A	0.416361	#N/A	#N/A	36.1813		#N/A
AK096592	55.8192	-0.560636	AK095242	117.392	1.90195	AK096314	9.77963	0.187721	AK095267	6.09229	0.856066		AK095242	-0.200517	1.90195	0.246583	1.39185	293.643		#N/A
AK096718	15.2656	1.40258	AK095267	5.87173	0.983345	AK096329	19.8866	0.430118	AK095335	106.276	-0.28313		AK095267	0.180438	0.983345	-0.556694	0.856066	35.7784		#N/A
AK096766	1.23203	-0.319995	AK095335	95.1164	-0.702215	AK096335	3.73245	0.0644285	AK095365	2.03076	0.360044		AK095335	-2.25267	-0.702215	-1.01932	-0.28313	3.42518		#N/A
AK096792	52.6414	0.843628	AK095365	1.22328	0.457779	AK096395	10.3647	0.363141	AK095366	11.4632	-0.246193		AK095365	-0.403367	0.457779	-0.255007	0.360044	87.59		#N/A
AK096834	8.62072	-0.663845	AK095366	14.4926	0.018689	AK096475	77.7277	0.309121	AK095439	257.255	-0.724415		AK095366	-0.970112	0.018689	0.624613	-0.246193	32.7838		#N/A
AK096898	605.643	-2.17559	AK095439	229.783	-1.31029	AK096549	3.14591	-0.0561378	AK095498	0.253846	0.229365		AK095439	-1.47947	-1.31029	-0.144825	-0.724415	35.0298		#N/A
AK096982	0.603065	-0.289343	AK095546	33.5178	2.70683	AK096592	70.9619	-0.019912	AK095546	13.4538	1.47396		AK095546	0.374202	2.70683	0.149375	1.47396	16.4645		#N/A
AK096995	0.413804	0.291937	AK095621	24.1785	-0.629126	AK096718	25.7482	2.26338	AK095621	24.6422	-0.462998		AK095621	-0.630768	-0.629126	-0.406478	-0.462998	77.0836		#N/A
AK097119	158.345	0.403638	AK095700	51.407	1.14129	AK096792	55.0883	0.609025	AK095700	34.1566	0.558768		AK095700	-0.401197	1.14129	0.247039	0.558768	28.4233		#N/A
AK097184	2.96394	-0.256882	AK095721	312.889	1.3301	AK096834	2.81811	-0.12327	AK095721	223.186	0.832169		AK095721	1.30954	1.3301	1.15156	0.832169	4.15914		#N/A
AK097190	1.23203	-0.319995	AK095988	5.31066	-0.503957	AK096898	256.028	-1.85045	AK095988	4.19325	-0.659953		AK095988	-0.332137	-0.503957	-1.0589	-0.659953	0.733966		#N/A
AK097288	699.525	-0.491359	AK096023	10.4631	-1.5925	AK096982	1.46621	0.258648	AK096023	13.4023	-0.639611		AK096023	-0.360417	-1.5925	-1.75614	-0.639611	117.392		#N/A
AK097289	3.67752	0.454649	AK096066	0.244655	0.301701	AK097119	209.344	0.14267	AK096159	1.74639	-0.0435986		AK096066	#N/A	0.301701	#N/A	#N/A	5.87173		#N/A
AK097351	13.5956	-0.183139	AK096159	2.00047	-0.00955914	AK097143	2.62076	0.42076	AK096219	1.01538	0.328729		AK096159	-0.136709	-0.00955914	-0.282393	-0.0435986	95.1164		#N/A
AK097370	156.477	-1.93095	AK096219	0.489311	0.377279	AK097184	4.23324	0.664443	AK096230	23.0179	0.0934285		AK096219	-0.451731	0.377279	0.242125	0.328729	1.22328		#N/A
AK097432	0.603065	-0.289343	AK096230	20.0479	-0.198717	AK097190	1.36062	-0.255007	AK096233	243.071	-0.891526		AK096230	-0.103922	-0.198717	-0.663451	0.0934285	14.4926		#N/A
AK097453	55.2707	-1.12821	AK096233	221.666	-1.44859	AK097193	6.06012	0.88947	AK096249	0.761537	0.311815		AK096233	-0.00276831	-1.44859	0.589613	-0.891526	229.783		#N/A
AK097472	5.5042	0.4553	AK096249	0.489311	0.377279	AK097288	629.395	-0.903243	AK096291	27.923	2.14881		AK096249	#N/A	0.377279	#N/A	0.311815	33.5178		#N/A
AK097500	4.77298	0.847121	AK096291	19.5724	2.13179	AK097289	1.36062	-0.255007	AK096314	2.53846	0.416067		AK096291	0.360176	2.13179	1.07545	2.14881	24.1785		#N/A
AK097571	2.46105	0.527037	AK096314	2.2019	0.493665	AK097351	7.74149	-0.397706	AK096329	64.5858	-0.324372		AK096314	-0.158724	0.493665	0.187721	0.416067	51.407		#N/A
AK097590	51.8686	-0.256556	AK096329	71.8586	-0.173019	AK097370	47.8953	-0.925577	AK096335	4.31538	0.652336		AK096329	0.903875	-0.173019	0.430118	-0.324372	312.889		#N/A
AK097618	153.318	-1.97313	AK096335	1.95724	0.487462	AK097428	0.671174	-0.235503	AK096395	4.031	0.332738		AK096335	-0.0588231	0.487462	0.0644285	0.652336	5.31066		#N/A
AK097625	24.4026	1.00023	AK096395	4.20237	0.395085	AK097453	24.0641	-0.184116	AK096475	63.3794	1.47651		AK096395	-0.0536997	0.395085	0.363141	0.332738	10.4631		#N/A
AK097658	210.005	-1.36821	AK096475	99.8056	2.08623	AK097472	7.60839	0.190581	AK096549	2.25408	0.0523608		AK096475	-3.86813e-05	2.08623	0.309121	1.47651	0.244655		#N/A
AK097686	0.603065	-0.289343	AK096549	2.24512	0.0429018	AK097500	2.62076	0.42076	AK096592	41.8618	-1.23196		AK096549	#N/A	0.0429018	-0.0561378	0.0523608	2.00047		#N/A
AK097701	39.0319	-0.905013	AK096592	45.0183	-1.17713	AK097590	51.0112	-0.360558	AK096718	46.0359	0.112167		AK096592	-0.560636	-1.17713	-0.019912	-1.23196	0.489311		#N/A
AK097702	6.89065	-0.633673	AK096718	136.245	1.7359	AK097618	2030.37	-2.89949	AK096792	92.61	0.182036		AK096718	1.40258	1.7359	2.26338	0.112167	20.0479		#N/A
AK097722	4.69996	-0.064706	AK096792	73.7873	-0.41369	AK097625	10.4608	0.712921	AK096834	3.49277	-0.0747588		AK096792	0.843628	-0.41369	0.609025	0.182036	221.666		#N/A
AK097794	3.22386	-0.385818	AK096834	8.40473	0.605845	AK097658	125.291	-0.620007	AK096898	113.756	-2.36739		AK096834	-0.663845	0.605845	-0.12327	-0.0747588	0.489311		#N/A
AK097803	5.5042	0.4553	AK096898	121.081	-2.28834	AK097701	12.6696	-0.487978	AK096932	0.253846	0.229365		AK096898	-2.17559	-2.28834	-1.85045	-2.36739	19.5724		#N/A
AK097836	0.603065	-0.289343	AK096932	0.489311	0.377279	AK097702	23.3624	-0.565447	AK097119	177.156	-0.481481		AK096932	#N/A	0.377279	#N/A	0.229365	2.2019		#N/A
AK097878	268.583	-0.606749	AK096982	0.733966	0.416361	AK097722	2.79434	-0.29325	AK097143	1.52307	0.348632		AK096982	-0.289343	0.416361	0.258648	#N/A	71.8586		#N/A
AK097934	1.23203	-0.319995	AK097119	160.068	-0.935057	AK097794	2.05131	-0.26233	AK097161	6.09229	0.856066		AK097119	0.403638	-0.935057	0.14267	-0.481481	1.95724		#N/A
AK097952	0.603065	-0.289343	AK097143	1.22328	0.457779	AK097814	0.671174	-0.235503	AK097184	0.253846	0.229365		AK097143	#N/A	0.457779	0.42076	0.348632	4.20237		#N/A
AK098012	1.23203	-0.319995	AK097184	2.44655	0.498817	AK097878	330.479	-0.325968	AK097190	5.83845	0.828635		AK097184	-0.256882	0.498817	0.664443	0.229365	99.8056		#N/A
AK098067	2.38069	0.346289	AK097190	0.978622	0.440842	AK097934	6.88167	0.00983811	AK097193	4.82307	0.713418		AK097190	-0.319995	0.440842	-0.255007	0.828635	2.24512		#N/A
AK098095	445.886	0.00999485	AK097193	7.09501	1.13289	AK097957	2.09329	0.329932	AK097288	561.163	-1.00247		AK097193	#N/A	1.13289	0.88947	0.713418	45.0183		#N/A
AK098198	5.88325	-0.575571	AK097288	616.048	-0.823688	AK098012	1.10411	0.252818	AK097289	0.507691	0.284249		AK097288	-0.491359	-0.823688	-0.903243	-1.00247	136.245		#N/A
AK098263	75.4273	-1.05775	AK097289	0.978622	0.440842	AK098067	3.73245	0.0644285	AK097351	5.07691	0.743106		AK097289	0.454649	0.440842	-0.255007	0.284249	73.7873		#N/A
AK098303	19.0382	-0.450131	AK097351	2.44655	0.498817	AK098095	349.429	-0.0304116	AK097370	44.7763	-0.622302		AK097351	-0.183139	0.498817	-0.397706	0.743106	8.40473		#N/A
AK098333	7.86749	0.677902	AK097370	44.8454	-0.757977	AK098263	35.0328	0.0945843	AK097428	0.253846	0.229365		AK097370	-1.93095	-0.757977	-0.925577	-0.622302	121.081		#N/A
AK098438	83.4905	-0.387271	AK097428	0.244655	0.301701	AK098303	54.4447	-0.847452	AK097453	38.9378	-1.01923		AK097428	#N/A	0.301701	-0.235503	0.229365	0.489311		#N/A
AK098491	81.382	-1.2504	AK097453	39.2183	-1.19682	AK098333	23.3202	-1.04907	AK097472	10.925	-0.543395		AK097453	-1.12821	-1.19682	-0.184116	-1.01923	0.733966		#N/A
AK098763	0.603065	-0.289343	AK097472	13.0679	-0.355744	AK098438	66.0356	0.0077944	AK097500	26.9172	0.714602		AK097472	0.4553	-0.355744	0.190581	-0.543395	160.068		#N/A
AK1	16159.8	-1.48707	AK097500	19.4289	0.256509	AK098491	108.162	-0.985143	AK097590	57.8332	-0.974727		AK097500	0.847121	0.256509	0.42076	0.714602	1.22328		#N/A
AK122764	1.23203	-0.319995	AK097571	0.244655	0.301701	AK098665	0.3776	0.215813	AK097618	74.6157	-1.89588		AK097571	0.527037	0.301701	#N/A	#N/A	2.44655		#N/A
AK123141	79.4559	0.349067	AK097590	60.8206	-0.981459	AK098763	2.79434	-0.29325	AK097625	24.541	0.19054		AK097590	-0.256556	-0.981459	-0.360558	-0.974727	0.978622		#N/A
AK123177	0.603065	-0.289343	AK097618	73.6014	-2.45642	AK1	11240.1	-1.25789	AK097658	136.388	-1.5913		AK097618	-1.97313	-2.45642	-2.89949	-1.89588	7.09501		#N/A
AK123263	2.64036	0.420223	AK097625	33.7486	0.642412	AK123141	98.5874	-0.278868	AK097686	0.507691	0.284249		AK097625	1.00023	0.642412	0.712921	0.19054	616.048		#N/A
AK123292	25.3391	-1.22282	AK097658	144.136	-1.5693	AK123181	2.05131	-0.26233	AK097701	21.7487	0.00588871		AK097658	-1.36821	-1.5693	-0.620007	-1.5913	0.978622		#N/A
AK123298	1.23203	-0.319995	AK097701	18.8246	-0.313468	AK123263	13.8874	0.0854249	AK097702	1.77692	0.355015		AK097701	-0.905013	-0.313468	-0.487978	0.00588871	2.44655		#N/A
AK123300	48.444	-0.537986	AK097702	1.22328	0.457779	AK123292	36.8678	-1.27253	AK097722	1.9697	-0.389377		AK097702	-0.633673	0.457779	-0.565447	0.355015	44.8454		#N/A
AK123314	0.603065	-0.289343	AK097722	2.77766	-0.277209	AK123298	0.671174	-0.235503	AK097794	7.8788	-1.05427		AK097722	-0.064706	-0.277209	-0.29325	-0.389377	0.244655		#N/A
AK123332	36.7624	-0.684737	AK097791	0.244655	0.301701	AK123300	20.5252	-0.444246	AK097836	0.507691	0.284249		AK097791	#N/A	0.301701	#N/A	#N/A	39.2183		#N/A
AK123450	41.9094	-0.813625	AK097794	8.17476	-1.28787	AK123314	2.86245	0.463418	AK097866	0.507691	0.284249		AK097794	-0.385818	-1.28787	-0.26233	-1.05427	13.0679		#N/A
AK123459	54.0087	1.06744	AK097803	0.489311	0.377279	AK123332	29.2075	-0.658354	AK097878	254.272	-0.265751		AK097803	0.4553	0.377279	#N/A	#N/A	19.4289		#N/A
AK123543	58.2092	-0.991048	AK097814	0.244655	0.301701	AK123450	70.9529	-0.482554	AK097934	0.507691	0.284249		AK097814	#N/A	0.301701	-0.235503	#N/A	0.244655		#N/A
AK123582	0.603065	-0.289343	AK097836	0.489311	0.377279	AK123459	218.832	-0.978234	AK098012	0.253846	0.229365		AK097836	-0.289343	0.377279	#N/A	0.284249	60.8206		#N/A
AK123584	28.9419	-0.615041	AK097878	227.393	-0.702437	AK123543	18.2951	-0.871676	AK098067	1.26923	0.340251		AK097878	-0.606749	-0.702437	-0.325968	-0.265751	73.6014		#N/A
AK123617	3.08851	0.557807	AK097934	0.733966	0.416361	AK123584	12.417	0.346422	AK098095	330.607	0.0669605		AK097934	-0.319995	0.416361	0.00983811	0.284249	33.7486		#N/A
AK123654	1.23203	-0.319995	AK097957	1.22328	0.457779	AK123617	1.10411	0.252818	AK098198	0.253846	0.229365		AK097957	#N/A	0.457779	0.329932	#N/A	144.136		#N/A
AK123675	459.971	0.0234864	AK098067	1.22328	0.457779	AK123654	1.36062	-0.255007	AK098263	4.82307	0.713418		AK098067	0.346289	0.457779	0.0644285	0.340251	18.8246		#N/A
AK123758	1.23203	-0.319995	AK098095	356.658	0.156873	AK123675	487.593	-0.363569	AK098303	25.1804	-0.28642		AK098095	0.00999485	0.156873	-0.0304116	0.0669605	1.22328		#N/A
AK123771	29.1253	0.182041	AK098198	1.95724	0.487462	AK123758	0.3776	0.215813	AK098333	13.4939	-0.0282059		AK098198	-0.575571	0.487462	#N/A	0.229365	2.77766		#N/A
AK123826	5.46946	-0.133142	AK098263	8.31829	1.26952	AK123771	81.1052	-1.28305	AK098438	87.7965	-0.306465		AK098263	-1.05775	1.26952	0.0945843	0.713418	0.244655		#N/A
AK123834	0.603065	-0.289343	AK098303	20.2208	-0.908259	AK123826	5.0797	0.878781	AK098491	10.3771	1.02471		AK098303	-0.450131	-0.908259	-0.847452	-0.28642	8.17476		#N/A
AK123872	18.904	-0.338669	AK098333	14.0033	-0.0309303	AK123872	19.3325	0.683466	AK098763	1.49254	-0.10766		AK098333	0.677902	-0.0309303	-1.04907	-0.0282059	0.489311		#N/A
AK123878	4.05468	0.57808	AK098438	92.2376	-0.287143	AK123878	13.2518	0.264531	AK098783	0.253846	0.229365		AK098438	-0.387271	-0.287143	0.0077944	-0.306465	0.244655		#N/A
AK123934	2075.85	-1.58092	AK098481	0.244655	0.301701	AK123889	0.671174	-0.235503	AK1	5802.97	-1.06518		AK098481	#N/A	0.301701	#N/A	#N/A	0.489311		#N/A
AK123947	52.1464	-0.281197	AK098491	11.0527	1.21482	AK123891	0.671174	-0.235503	AK122764	0.253846	0.229365		AK098491	-1.2504	1.21482	-0.985143	1.02471	227.393		#N/A
AK123998	10.8877	0.0149246	AK098763	1.51116	-0.157701	AK123934	720.054	-0.838239	AK123141	107.87	-0.488641		AK098763	-0.289343	-0.157701	-0.29325	-0.10766	0.733966		#N/A
AK124056	3.46469	0.811194	AK1	5990.12	-1.1118	AK123947	206.539	-1.04663	AK123177	0.507691	0.284249		AK1	-1.48707	-1.1118	-1.25789	-1.06518	1.22328		adenylate kinase 1
AK124066	7.95827	-0.689484	AK123141	135.744	-0.0198028	AK123998	9.03755	0.284429	AK123181	4.22378	-0.274266		AK123141	0.349067	-0.0198028	-0.278868	-0.488641	1.22328		#N/A
AK124121	1.23203	-0.319995	AK123181	4.53347	-0.287125	AK124056	0.671174	-0.235503	AK123263	10.5699	0.520626		AK123181	#N/A	-0.287125	-0.26233	-0.274266	356.658		#N/A
AK124179	0.603065	-0.289343	AK123263	8.44796	0.314024	AK124066	9.94235	-0.6649	AK123292	18.3571	-0.785688		AK123263	0.420223	0.314024	0.0854249	0.520626	1.95724		#N/A
AK124194	0.810704	0.32171	AK123292	15.2845	-1.6675	AK124121	1.36062	-0.255007	AK123298	0.253846	0.229365		AK123292	-1.22282	-1.6675	-1.27253	-0.785688	8.31829		#N/A
AK124197	5.21471	0.0786921	AK123298	0.489311	0.377279	AK124130	2.79434	-0.29325	AK123300	19.1797	-0.352152		AK123298	-0.319995	0.377279	-0.235503	0.229365	20.2208		#N/A
AK124233	269.019	-0.329567	AK123300	20.5804	-0.318371	AK124179	2.62076	0.42076	AK123314	1.52307	0.348632		AK123300	-0.537986	-0.318371	-0.444246	-0.352152	14.0033		#N/A
AK124262	4.30202	0.363131	AK123314	1.46793	0.470252	AK124194	0.3776	0.215813	AK123332	1.52307	0.348632		AK123314	-0.289343	0.470252	0.463418	0.348632	92.2376		#N/A
AK124326	1.23203	-0.319995	AK123332	3.66983	0.674732	AK124197	11.4018	3.05893e-08	AK123440	0.253846	0.229365		AK123332	-0.684737	0.674732	-0.658354	0.348632	0.244655		#N/A
AK124327	37.0155	-1.42166	AK123450	33.6051	-0.293991	AK124233	142.638	1.03	AK123450	43.589	0.267858		AK123450	-0.813625	-0.293991	-0.482554	0.267858	11.0527		#N/A
AK124399	56.1518	-1.23966	AK123459	43.2478	-0.556994	AK124262	29.7501	-1.00087	AK123459	41.314	-0.54722		AK123459	1.06744	-0.556994	-0.978234	-0.54722	1.51116		#N/A
AK124433	5.95698	0.0105049	AK123543	10.8945	0.579884	AK124326	3.64618	-0.355203	AK123543	18.9468	1.12272		AK123543	-0.991048	0.579884	-0.871676	1.12272	5990.12		#N/A
AK124439	60.9472	-0.442152	AK123584	13.7872	1.11523	AK124327	21.1811	-0.967523	AK123584	18.9774	1.34564		AK123584	-0.615041	1.11523	0.346422	1.34564	135.744		#N/A
AK124484	105.315	0.27233	AK123617	2.93587	0.558239	AK124399	84.6128	-0.726637	AK123617	0.761537	0.311815		AK123617	0.557807	0.558239	0.252818	0.311815	4.53347		#N/A
AK124523	42.0293	-0.225908	AK123654	0.244655	0.301701	AK124433	13.5379	-0.0606612	AK123675	946.224	-1.29317		AK123654	-0.319995	0.301701	-0.255007	#N/A	8.44796		#N/A
AK124578	0.413804	0.291937	AK123675	979.708	-1.3406	AK124439	170.285	-0.349343	AK123758	1.49254	-0.10766		AK123675	0.0234864	-1.3406	-0.363569	-1.29317	15.2845		#N/A
AK124680	3.22386	-0.385818	AK123758	1.2665	-0.284117	AK124465	0.3776	0.215813	AK123771	127.92	-2.14971		AK123758	-0.319995	-0.284117	0.215813	-0.10766	0.489311		#N/A
AK124806	4.93686	-0.515197	AK123771	145.979	-1.64188	AK124484	127.825	-0.117424	AK123816	0.507691	0.284249		AK123771	0.182041	-1.64188	-1.28305	-2.14971	20.5804		#N/A
AK124857	6.52124	-0.123223	AK123816	0.244655	0.301701	AK124523	35.2906	0.458742	AK123826	1.26923	0.340251		AK123816	#N/A	0.301701	#N/A	0.284249	1.46793		#N/A
AK124930	2.67524	0.171726	AK123826	1.71259	0.479844	AK124578	0.671174	-0.235503	AK123872	3.29999	0.521817		AK123826	-0.133142	0.479844	0.878781	0.340251	3.66983		#N/A
AK124939	694.204	-2.10544	AK123834	0.489311	0.377279	AK124680	4.79942	-0.204188	AK123878	5.5846	0.800669		AK123834	-0.289343	0.377279	#N/A	#N/A	33.6051		#N/A
AK124950	35.2023	-0.789662	AK123872	5.87173	0.983345	AK124806	9.50983	0.109761	AK123889	0.507691	0.284249		AK123872	-0.338669	0.983345	0.683466	0.521817	43.2478		#N/A
AK124970	347.171	-1.0386	AK123878	4.15914	0.748105	AK124857	2.05131	-0.26233	AK123934	1183.64	-0.426484		AK123878	0.57808	0.748105	0.264531	0.800669	10.8945		#N/A
AK124973	1.23203	-0.319995	AK123934	947.571	-1.37194	AK124930	9.70893	-0.168444	AK123947	100.682	-0.0792374		AK123934	-1.58092	-1.37194	-0.838239	-0.426484	13.7872		#N/A
AK125040	10.1676	-0.352905	AK123947	73.4856	-1.07996	AK124939	215.348	-0.820323	AK123976	1.9697	-0.389377		AK123947	-0.281197	-1.07996	-1.04663	-0.0792374	2.93587		#N/A
AK125212	19.2637	-0.576023	AK123976	2.04369	-0.535998	AK124950	15.0446	0.105117	AK123998	3.04615	0.487455		AK123976	#N/A	-0.535998	#N/A	-0.389377	0.244655		#N/A
AK125237	1.59865	-0.098102	AK123998	6.36104	1.0448	AK124970	192.107	-0.105431	AK124056	2.03076	0.360044		AK123998	0.0149246	1.0448	0.284429	0.487455	979.708		#N/A
AK125257	21.8737	-1.14816	AK124056	5.13777	0.886773	AK124973	2.07471	-0.040534	AK124066	0.761537	0.311815		AK124056	0.811194	0.886773	-0.235503	0.360044	1.2665		#N/A
AK125301	139.607	0.651454	AK124066	0.733966	0.416361	AK125040	1.39714	0.0507303	AK124121	0.761537	0.311815		AK124066	-0.689484	0.416361	-0.6649	0.311815	145.979		#N/A
AK125311	4.93686	-0.515197	AK124121	1.22328	0.457779	AK125051	1.36062	-0.255007	AK124179	0.507691	0.284249		AK124121	-0.319995	0.457779	-0.255007	0.311815	0.244655		#N/A
AK125397	0.413804	0.291937	AK124194	3.42518	0.636852	AK125157	0.741552	0.242125	AK124194	0.253846	0.229365		AK124194	0.32171	0.636852	0.215813	0.229365	1.71259		#N/A
AK125412	0.603065	-0.289343	AK124197	8.04509	-0.305247	AK125212	14.8093	0.464569	AK124197	6.70117	-0.442132		AK124197	0.0786921	-0.305247	3.05893e-08	-0.442132	0.489311		#N/A
AK125437	3.30375	0.0860797	AK124233	123.897	2.60955	AK125237	1.80386	0.281583	AK124226	0.253846	0.229365		AK124233	-0.329567	2.60955	1.03	2.11838	5.87173		#N/A
AK125463	6.89065	-0.633673	AK124262	15.9605	0.156162	AK125257	101.822	-1.38831	AK124233	87.8402	2.11838		AK124262	0.363131	0.156162	-1.00087	0.2548	4.15914		#N/A
AK125489	18.0193	-0.535857	AK124308	0.978622	0.440842	AK125301	109.228	0.987031	AK124262	16.7939	0.2548		AK124308	#N/A	0.440842	#N/A	#N/A	947.571		#N/A
AK125500	4.05468	0.57808	AK124326	0.978622	0.440842	AK125311	1.46621	0.258648	AK124326	0.761537	0.311815		AK124326	-0.319995	0.440842	-0.355203	0.311815	73.4856		#N/A
AK125516	865.843	-2.99486	AK124327	0.489311	0.377279	AK125412	1.80386	0.281583	AK124399	71.7223	-1.65868		AK124327	-1.42166	0.377279	-0.967523	#N/A	2.04369		#N/A
AK125532	27.1534	-1.25846	AK124399	67.2689	-2.56592	AK125437	13.1417	1.23216	AK124433	6.22401	-0.231957		AK124399	-1.23966	-2.56592	-0.726637	-1.65868	6.36104		#N/A
AK125558	0.603065	-0.289343	AK124433	7.02325	-0.170189	AK125463	5.71884	-0.272019	AK124439	119.199	-1.34731		AK124433	0.0105049	-0.170189	-0.0606612	-0.231957	5.13777		#N/A
AK125598	24.9688	-0.152183	AK124439	113.957	-1.84257	AK125489	7.74149	-0.397706	AK124465	0.984851	-0.376123		AK124439	-0.442152	-1.84257	-0.349343	-1.34731	0.733966		#N/A
AK125599	0.603065	-0.289343	AK124465	1.02185	-0.517426	AK125500	3.0106	0.146694	AK124484	259.781	-1.55261		AK124465	#N/A	-0.517426	0.215813	-0.376123	1.22328		#N/A
AK125676	1.77025	0.185615	AK124484	261.202	-1.79129	AK125516	203.896	-1.43468	AK124523	23.7184	-0.128247		AK124484	0.27233	-1.79129	-0.117424	-1.55261	3.42518		#N/A
AK125699	232.513	-0.785695	AK124523	23.5595	-0.219845	AK125532	4.55605	-0.413566	AK124578	1.52307	0.348632		AK124523	-0.225908	-0.219845	0.458742	-0.128247	8.04509		#N/A
AK125701	3.9783	0.0079735	AK124578	1.22328	0.457779	AK125558	0.671174	-0.235503	AK124680	2.03076	0.360044		AK124578	0.291937	0.457779	-0.235503	0.348632	123.897		#N/A
AK125726	1.40048	0.105471	AK124680	1.46793	0.470252	AK125594	6.97094	1.25732	AK124806	3.26946	0.220271		AK124680	-0.385818	0.470252	-0.204188	0.360044	15.9605		#N/A
AK125727	169.088	-0.405215	AK124806	2.73443	0.140362	AK125598	20.4641	-0.319312	AK124820	1.52307	0.348632		AK124806	-0.515197	0.140362	0.109761	0.220271	0.978622		#N/A
AK125769	0.413804	0.291937	AK124820	0.244655	0.301701	AK125599	3.89926	0.654897	AK124857	7.20886	-0.353713		AK124820	#N/A	0.301701	#N/A	0.348632	0.978622		#N/A
AK125821	11.0525	-0.570704	AK124857	6.3325	-0.65207	AK125676	0.741552	0.242125	AK124930	3.01562	0.180506		AK124857	-0.123223	-0.65207	-0.26233	-0.353713	0.489311		#N/A
AK125858	6.10379	1.04861	AK124930	3.22374	0.230556	AK125686	1.36062	-0.255007	AK124939	201.178	-0.793612		AK124930	0.171726	0.230556	-0.168444	0.180506	67.2689		#N/A
AK125871	3.22386	-0.385818	AK124939	178.648	-1.43335	AK125699	163.03	-0.960069	AK124950	7.58484	0.762211		AK124939	-2.10544	-1.43335	-0.820323	-0.793612	7.02325		#N/A
AK125955	6.94468	0.0115704	AK124950	7.62754	0.860693	AK125701	6.67402	-0.0402865	AK124970	174.809	-1.28015		AK124950	-0.789662	0.860693	0.105117	0.762211	113.957		#N/A
AK126180	1.23203	-0.319995	AK124970	179.094	-1.38698	AK125726	2.05131	-0.26233	AK124973	16.5802	-1.04858		AK124970	-1.0386	-1.38698	-0.105431	-1.28015	1.02185		#N/A
AK126213	6.89539	0.307519	AK124973	15.5291	-1.5844	AK125727	97.8945	0.0623931	AK125040	6.22401	-0.231957		AK124973	-0.319995	-1.5844	-0.040534	-1.04858	261.202		#N/A
AK126225	58.39	0.874375	AK125040	6.04462	-0.343502	AK125737	3.73245	0.0644285	AK125051	0.253846	0.229365		AK125040	-0.352905	-0.343502	0.0507303	-0.231957	23.5595		#N/A
AK126251	5.77884	-0.371301	AK125051	0.733966	0.416361	AK125749	1.10411	0.252818	AK125212	3.80768	0.588279		AK125051	#N/A	0.416361	-0.255007	0.229365	1.22328		#N/A
AK126253	30.9421	-1.3266	AK125157	0.244655	0.301701	AK125769	0.671174	-0.235503	AK125237	1.52307	0.348632		AK125157	#N/A	0.301701	0.242125	#N/A	1.46793		#N/A
AK126266	34.4057	0.696271	AK125212	2.69121	0.51773	AK125821	5.07893	0.363459	AK125257	28.0338	0.146585		AK125212	-0.576023	0.51773	0.464569	0.588279	2.73443		#N/A
AK126278	69.178	-1.37134	AK125237	1.22328	0.457779	AK125858	3.89502	0.582466	AK125301	93.6786	2.18517		AK125237	-0.098102	0.457779	0.281583	0.348632	0.244655		#N/A
AK126286	1.86366	-0.332137	AK125257	16.9538	-0.955116	AK125860	4.50815	-0.0112946	AK125311	1.9697	-0.389377		AK125257	-1.14816	-0.955116	-1.38831	0.146585	6.3325		#N/A
AK126307	0.810704	0.32171	AK125301	77.9016	2.09206	AK125871	2.05131	-0.26233	AK125333	0.507691	0.284249		AK125301	0.651454	2.09206	0.987031	2.18517	3.22374		#N/A
AK126318	263.168	-1.20432	AK125311	2.533	-0.344521	AK125955	10.6008	-0.273431	AK125397	5.83845	0.828635		AK125311	-0.515197	-0.344521	0.258648	-0.389377	178.648		#N/A
AK126351	0.810704	0.32171	AK125333	0.733966	0.416361	AK125994	1.03012	-0.030432	AK125412	0.253846	0.229365		AK125333	#N/A	0.416361	#N/A	0.284249	7.62754		#N/A
AK126380	11.52	-0.844583	AK125397	6.36104	1.0448	AK126075	0.741552	0.242125	AK125437	7.61537	1.01023		AK125397	0.291937	1.0448	#N/A	0.828635	179.094		#N/A
AK126532	2.98688	0.00644558	AK125437	22.5083	2.28283	AK126180	1.70771	-0.113325	AK125463	3.04615	0.487455		AK125437	0.0860797	2.28283	1.23216	1.01023	15.5291		#N/A
AK126539	4.04948	-0.451731	AK125463	2.93587	0.558239	AK126213	10.3095	1.26502	AK125489	5.49301	-0.0601659		AK125463	-0.633673	0.558239	-0.272019	0.487455	6.04462		#N/A
AK126616	12.2257	-0.534333	AK125489	5.26743	-0.143777	AK126225	46.1546	0.594318	AK125500	0.761537	0.311815		AK125489	-0.535857	-0.143777	-0.397706	-0.0601659	0.733966		#N/A
AK126635	0.603065	-0.289343	AK125500	0.244655	0.301701	AK126251	5.71884	-0.272019	AK125516	98.8113	-1.45042		AK125500	0.57808	0.301701	0.146694	0.311815	0.244655		#N/A
AK126693	1.23203	-0.319995	AK125516	98.6721	-1.7263	AK126253	5.52363	-0.469006	AK125532	7.46271	-0.313059		AK125516	-2.99486	-1.7263	-1.43468	-1.45042	2.69121		#N/A
AK126717	14.6419	-0.174385	AK125532	5.10923	-0.9124	AK126266	41.5001	1.08962	AK125558	0.507691	0.284249		AK125532	-1.25846	-0.9124	-0.413566	-0.313059	1.22328		#N/A
AK126744	7.70044	-0.497498	AK125558	0.733966	0.416361	AK126278	15.9503	-0.00684713	AK125594	1.52307	0.348632		AK125558	-0.289343	0.416361	-0.235503	0.284249	16.9538		#N/A
AK126852	0.413804	0.291937	AK125598	11.3838	0.627399	AK126286	4.23457	-0.0698375	AK125598	11.5853	0.610601		AK125598	-0.152183	0.627399	-0.319312	0.610601	77.9016		#N/A
AK127026	10.4686	0.259774	AK125599	3.18052	0.597868	AK126307	0.671174	-0.235503	AK125676	1.26923	0.340251		AK125599	-0.289343	0.597868	0.654897	#N/A	2.533		#N/A
AK127087	11.3318	0.676145	AK125676	1.95724	0.487462	AK126318	226.891	-0.450964	AK125699	186.495	-1.25311		AK125676	0.185615	0.487462	0.242125	0.340251	0.733966		#N/A
AK127120	0.603065	-0.289343	AK125699	222.744	-0.769498	AK126380	13.8833	-0.599103	AK125701	2.53846	0.416067		AK125699	-0.785695	-0.769498	-0.960069	-1.25311	6.36104		#N/A
AK127179	10.2732	-0.794813	AK125701	2.44655	0.498817	AK126539	25.1088	-1.08449	AK125726	0.761537	0.311815		AK125701	0.0079735	0.498817	-0.0402865	0.416067	22.5083		#N/A
AK127183	40.3732	0.396291	AK125726	0.489311	0.377279	AK126616	5.71884	-0.272019	AK125727	110.591	-0.187806		AK125726	0.105471	0.377279	-0.26233	0.311815	2.93587		#N/A
AK127190	37.232	-0.132556	AK125727	129.613	0.0864433	AK126635	0.671174	-0.235503	AK125737	3.9394	-0.626172		AK125727	-0.405215	0.0864433	0.0623931	-0.187806	5.26743		#N/A
AK127270	0.603065	-0.289343	AK125737	4.08738	-0.764797	AK126693	2.05366	0.178536	AK125749	0.253846	0.229365		AK125737	#N/A	-0.764797	0.0644285	-0.626172	0.244655		#N/A
AK127309	943.221	-1.01909	AK125759	2.28835	-0.420836	AK126717	2.81811	-0.12327	AK125759	2.47739	-0.27957		AK125759	#N/A	-0.420836	#N/A	-0.27957	98.6721		#N/A
AK127339	9.01524	0.419026	AK125769	0.489311	0.377279	AK126744	21.1811	-0.967523	AK125821	12.3163	0.454359		AK125769	0.291937	0.377279	-0.235503	#N/A	5.10923		#N/A
AK127378	5.1973	-0.214046	AK125821	6.77859	-0.210418	AK127026	33.2112	0.498613	AK125858	8.37691	1.08125		AK125821	-0.570704	-0.210418	0.363459	0.454359	0.733966		#N/A
AK127380	16.5602	-0.978888	AK125858	5.13777	0.886773	AK127087	12.4669	0.716059	AK125860	0.761537	0.311815		AK125858	1.04861	0.886773	0.582466	1.08125	11.3838		#N/A
AK127443	20.0488	-0.37664	AK125860	1.46793	0.470252	AK127120	1.36062	-0.255007	AK125871	4.00047	0.00976123		AK125860	#N/A	0.470252	-0.0112946	0.311815	3.18052		#N/A
AK127555	1900.72	0.298784	AK125871	4.00093	-0.0157396	AK127179	6.0044	0.329061	AK125955	6.28508	0.324648		AK125871	-0.385818	-0.0157396	-0.26233	0.00976123	1.95724		#N/A
AK127557	1.23203	-0.319995	AK125955	4.00093	-0.0157396	AK127183	13.0367	0.565664	AK125994	1.52307	0.348632		AK125955	0.0115704	-0.0157396	-0.273431	0.324648	222.744		#N/A
AK127609	0.603065	-0.289343	AK125960	0.244655	0.301701	AK127190	27.0983	0.429123	AK126042	0.253846	0.229365		AK125960	#N/A	0.301701	#N/A	#N/A	2.44655		#N/A
AK127697	14.4062	3.28395	AK125994	2.69121	0.51773	AK127224	2.72289	0.0880712	AK126075	0.507691	0.284249		AK125994	#N/A	0.51773	-0.030432	0.348632	0.489311		#N/A
AK127787	26.0892	0.342582	AK126075	0.244655	0.301701	AK127270	0.671174	-0.235503	AK126180	0.761537	0.311815		AK126075	#N/A	0.301701	0.242125	0.284249	129.613		#N/A
AK127846	1.86366	-0.332137	AK126180	2.2019	0.493665	AK127309	268.752	-0.14019	AK126213	2.03076	0.360044		AK126180	-0.319995	0.493665	-0.113325	0.311815	4.08738		#N/A
AK127963	20.2239	-1.10902	AK126213	5.13777	0.886773	AK127339	13.3072	0.661576	AK126225	140.257	-1.37417		AK126213	0.307519	0.886773	1.26502	0.360044	2.28835		#N/A
AK128013	1.23203	-0.319995	AK126225	166.069	-0.902538	AK127378	15.5771	-0.234137	AK126251	1.52307	0.348632		AK126225	0.874375	-0.902538	0.594318	-1.37417	0.489311		#N/A
AK128153	2.49616	-0.33867	AK126251	1.22328	0.457779	AK127380	6.93575	-0.271813	AK126253	5.23916	-0.0988077		AK126251	-0.371301	0.457779	-0.272019	0.348632	6.77859		#N/A
AK128216	3.22386	-0.385818	AK126253	5.02278	-0.188824	AK127443	22.9685	0.418443	AK126266	55.6611	-0.192571		AK126253	-1.3266	-0.188824	-0.469006	-0.0988077	5.13777		#N/A
AK128252	44.2348	-0.892326	AK126266	48.8031	-0.617059	AK127555	1402.94	0.189752	AK126278	3.80768	0.588279		AK126266	0.696271	-0.617059	1.08962	-0.192571	1.46793		#N/A
AK128346	13.3879	-0.583374	AK126278	7.58432	1.189	AK127609	1.36062	-0.255007	AK126286	11.5853	0.610601		AK126278	-1.37134	1.189	-0.00684713	0.588279	4.00093		#N/A
AK128361	1.23203	-0.319995	AK126286	8.44796	0.314024	AK127697	0.671174	-0.235503	AK126307	4.31538	0.652336		AK126286	-0.332137	0.314024	-0.0698375	0.610601	4.00093		#N/A
AK128400	23.4597	0.205002	AK126307	0.733966	0.416361	AK127787	65.9421	-0.890753	AK126318	79.4292	-1.0174		AK126307	0.32171	0.416361	-0.235503	0.652336	0.244655		#N/A
AK128439	143.02	-0.449857	AK126318	92.0941	-0.696783	AK127963	7.37702	-0.155817	AK126380	1.74639	-0.0435986		AK126318	-1.20432	-0.696783	-0.450964	-1.0174	2.69121		#N/A
AK128486	1.40048	0.105471	AK126351	0.489311	0.377279	AK128013	0.3776	0.215813	AK126532	0.761537	0.311815		AK126351	0.32171	0.377279	#N/A	#N/A	0.244655		#N/A
AK128525	675.524	-2.96717	AK126380	3.4684	0.273483	AK128153	3.73245	0.0644285	AK126539	5.55407	0.533138		AK126380	-0.844583	0.273483	-0.599103	-0.0435986	2.2019		#N/A
AK128559	19.7262	0.286198	AK126532	0.244655	0.301701	AK128252	30.046	-0.172356	AK126616	3.71609	-0.381759		AK126532	0.00644558	0.301701	#N/A	0.311815	5.13777		#N/A
AK128569	15.7514	-0.594927	AK126539	6.89358	0.772207	AK128346	21.6517	-0.0803137	AK126635	1.77692	0.355015		AK126539	-0.451731	0.772207	-1.08449	0.533138	166.069		#N/A
AK128593	228.43	-0.722831	AK126616	3.06554	-0.602859	AK128400	14.2019	0.215394	AK126693	5.77739	0.261353		AK126616	-0.534333	-0.602859	-0.272019	-0.381759	1.22328		#N/A
AK128619	86.3534	-0.413777	AK126635	2.2019	0.493665	AK128439	155.713	-0.558511	AK126717	3.77715	0.296294		AK126635	-0.289343	0.493665	-0.235503	0.355015	5.02278		#N/A
AK128652	4.04948	-0.451731	AK126693	5.95818	0.296557	AK128486	1.36062	-0.255007	AK126744	19.2809	-1.27664		AK126693	-0.319995	0.296557	0.178536	0.261353	48.8031		#N/A
AK128656	3.62683	0.742089	AK126717	3.4684	0.273483	AK128525	92.1448	-1.72868	AK127026	19.6473	0.784678		AK126717	-0.174385	0.273483	-0.12327	0.296294	7.58432		#N/A
AK128673	0.413804	0.291937	AK126744	18.8393	-1.7164	AK128559	13.8682	1.16067	AK127087	22.8958	-0.471586		AK126744	-0.497498	-1.7164	-0.967523	-1.27664	8.44796		#N/A
AK128697	28.7286	-0.0376118	AK127026	31.532	1.4106	AK128569	3.14591	-0.0561378	AK127120	0.253846	0.229365		AK127026	0.259774	1.4106	0.498613	0.784678	0.733966		#N/A
AK128707	11.0236	-0.668643	AK127087	24.8692	-0.410927	AK128593	189.524	0.043468	AK127179	2.47739	-0.27957		AK127087	0.676145	-0.410927	0.716059	-0.471586	92.0941		#N/A
AK128708	142.802	-0.899104	AK127179	3.26697	-0.161609	AK128619	64.4056	0.153895	AK127183	25.2319	1.07706		AK127179	-0.794813	-0.161609	0.329061	-0.27957	0.489311		#N/A
AK128734	13.2265	0.775432	AK127183	31.7767	1.42023	AK128652	1.36062	-0.255007	AK127190	59.3676	0.27573		AK127183	0.396291	1.42023	0.565664	1.07706	3.4684		#N/A
AK128777	1.23203	-0.319995	AK127190	53.9694	0.0317336	AK128656	5.74408	0.528983	AK127191	0.253846	0.229365		AK127190	-0.132556	0.0317336	0.429123	0.27573	0.244655		#N/A
AK128833	1.23203	-0.319995	AK127224	1.75581	-0.0726079	AK128673	0.741552	0.242125	AK127224	2.00023	0.00577597		AK127224	#N/A	-0.0726079	0.0880712	0.00577597	6.89358		#N/A
AK128880	0.810704	0.32171	AK127309	683.865	-1.16453	AK128697	10.3647	0.363141	AK127309	680.891	-1.00796		AK127309	-1.01909	-1.16453	-0.14019	-1.00796	3.06554		#N/A
AK129672	30.7867	-0.524473	AK127339	18.8385	2.09058	AK128707	9.21515	0.0262752	AK127339	6.59999	0.909383		AK127339	0.419026	2.09058	0.661576	0.909383	2.2019		#N/A
AK129879	1.40048	0.105471	AK127378	1.46793	0.470252	AK128708	64.7181	-0.670855	AK127378	0.507691	0.284249		AK127378	-0.214046	0.470252	-0.234137	0.284249	5.95818		#N/A
AK129926	1.23203	-0.319995	AK127380	27.6616	-1.45602	AK128734	14.8093	0.464569	AK127380	26.4592	-1.36072		AK127380	-0.978888	-1.45602	-0.271813	-1.36072	3.4684		#N/A
AK130076	3.9783	0.0079735	AK127443	9.05225	1.34597	AK128777	4.18431	-0.347354	AK127443	5.83845	0.828635		AK127443	-0.37664	1.34597	0.418443	0.828635	18.8393		#N/A
AK130110	0.603065	-0.289343	AK127472	0.244655	0.301701	AK129672	29.9747	-0.145396	AK127472	0.761537	0.311815		AK127472	#N/A	0.301701	#N/A	0.311815	31.532		#N/A
AK130294	88.5488	-1.23237	AK127555	1515.05	0.210985	AK129879	1.36062	-0.255007	AK127555	1643.29	0.452774		AK127555	0.298784	0.210985	0.189752	0.452774	24.8692		#N/A
AK130329	166.537	0.860643	AK127609	0.489311	0.377279	AK129926	6.67402	-0.0402865	AK127557	0.507691	0.284249		AK127609	-0.289343	0.377279	-0.255007	0.311815	3.26697		#N/A
AK130400	1.86366	-0.332137	AK127697	1.02185	-0.517426	AK130076	3.94174	-0.132464	AK127609	0.761537	0.311815		AK127697	3.28395	-0.517426	-0.235503	0.402808	31.7767		#N/A
AK130481	1.86366	-0.332137	AK127787	15.6009	-0.475152	AK130110	1.10411	0.252818	AK127697	4.53869	0.402808		AK127787	0.342582	-0.475152	-0.890753	0.0420376	53.9694		#N/A
AK130486	109.284	-0.250727	AK127846	0.733966	0.416361	AK130294	78.2732	0.0257117	AK127787	20.2562	0.0420376		AK127846	-0.332137	0.416361	#N/A	0.284249	1.75581		#N/A
AK130759	281.899	-1.00786	AK127963	14.579	-0.387904	AK130329	155.686	0.425183	AK127846	0.507691	0.284249		AK127963	-1.10902	-0.387904	-0.155817	-0.455388	683.865		#N/A
AK130765	11.7788	-0.035259	AK128013	2.24512	0.0429018	AK130400	2.34332	0.23754	AK127888	0.253846	0.229365		AK128013	-0.319995	0.0429018	0.215813	0.00577597	18.8385		#N/A
AK130824	5.84266	0.266259	AK128153	7.06647	-0.484106	AK130486	53.0355	-0.427894	AK127963	13.179	-0.455388		AK128153	-0.33867	-0.484106	0.0644285	-0.396695	1.46793		#N/A
AK130904	315.506	-0.983201	AK128252	21.1847	0.219007	AK130759	340.951	-1.7979	AK128013	2.00023	0.00577597		AK128252	-0.892326	0.219007	-0.172356	0.341405	27.6616		#N/A
AK130911	2.63559	-0.0798691	AK128346	7.18146	0.459605	AK130765	6.48399	0.450145	AK128059	0.253846	0.229365		AK128346	-0.583374	0.459605	-0.0803137	0.676081	9.05225		#N/A
AK131020	1.23203	-0.319995	AK128361	0.489311	0.377279	AK130824	6.88167	0.00983811	AK128153	6.95502	-0.396695		AK128361	-0.319995	0.377279	#N/A	0.355015	0.244655		#N/A
AK131337	3.08851	0.557807	AK128400	12.0746	0.972277	AK130904	766.957	-1.72023	AK128252	22.5713	0.341405		AK128400	0.205002	0.972277	0.215394	0.602689	1515.05		#N/A
AK2	3316.68	0.212716	AK128439	102.786	0.189962	AK130911	21.9542	0.4354	AK128346	9.58507	0.676081		AK128439	-0.449857	0.189962	-0.558511	-0.00875902	0.489311		#N/A
AK289390	61.9203	0.503214	AK128525	248.567	-3.05995	AK131020	5.46271	0.7257	AK128361	1.77692	0.355015		AK128525	-2.96717	-3.05995	-1.72868	-2.33427	1.02185		#N/A
AK291611	1.23203	-0.319995	AK128534	0.244655	0.301701	AK131520	2.86245	0.463418	AK128400	8.82353	0.602689		AK128534	#N/A	0.301701	#N/A	0.229365	15.6009		#N/A
AK291701	0.603065	-0.289343	AK128559	27.9486	0.924921	AK2	3255.52	-0.249741	AK128439	90.2338	-0.00875902		AK128559	0.286198	0.924921	1.16067	0.576389	0.733966		#N/A
AK293020	285.605	-1.34869	AK128569	11.6285	0.650558	AK289390	159.244	-0.601068	AK128486	0.761537	0.311815		AK128569	-0.594927	0.650558	-0.0561378	0.31968	14.579		#N/A
AK294004	3.9783	0.0079735	AK128593	57.2641	1.9815	AK291611	3.7113	0.619258	AK128525	251.078	-2.33427		AK128593	-0.722831	1.9815	0.043468	1.20768	2.24512		#N/A
AK294743	0.413804	0.291937	AK128619	32.0222	-0.784291	AK293020	34.6937	-0.135933	AK128534	0.253846	0.229365		AK128619	-0.413777	-0.784291	0.153895	-0.801033	7.06647		#N/A
AK295617	5.46946	-0.133142	AK128652	0.244655	0.301701	AK294004	2.41192	0.0259871	AK128559	21.617	0.576389		AK128652	-0.451731	0.301701	-0.255007	0.360044	21.1847		#N/A
AK295707	0.603065	-0.289343	AK128656	3.42518	0.636852	AK294743	2.72289	0.0880712	AK128569	8.53916	0.31968		AK128656	0.742089	0.636852	0.528983	0.452094	7.18146		#N/A
AK296146	6.37499	0.137762	AK128673	0.244655	0.301701	AK295617	10.0065	-0.512122	AK128593	32.0552	1.20768		AK128673	0.291937	0.301701	0.242125	0.355015	0.489311		#N/A
AK296276	1.23203	-0.319995	AK128697	27.589	0.469774	AK296065	3.44992	0.00603185	AK128619	30.0436	-0.801033		AK128697	-0.0376118	0.469774	0.363141	0.166422	12.0746		#N/A
AK296947	6.60567	1.29174	AK128707	8.41942	-1.37121	AK296146	2.72289	0.0880712	AK128652	2.03076	0.360044		AK128707	-0.668643	-1.37121	0.0262752	-0.369143	102.786		#N/A
AK297683	12.3092	-0.830528	AK128708	45.8672	-0.79255	AK296276	0.671174	-0.235503	AK128656	2.7923	0.452094		AK128708	-0.899104	-0.79255	-0.670855	-0.557597	248.567		#N/A
AK297919	221.775	0.9861	AK128734	12.4774	1.65711	AK296947	9.1248	0.611907	AK128673	1.77692	0.355015		AK128734	0.775432	1.65711	0.464569	1.1041	0.244655		#N/A
AK298056	0.997409	0.00386693	AK128777	3.42518	0.636852	AK297683	1.10411	0.252818	AK128697	22.0331	0.166422		AK128777	-0.319995	0.636852	-0.347354	0.355015	27.9486		#N/A
AK298300	3.29347	0.758782	AK129567	0.244655	0.301701	AK297919	263.874	-0.0570351	AK128707	12.1942	-0.369143		AK129567	#N/A	0.301701	#N/A	#N/A	11.6285		#N/A
AK298596	7.70044	-0.497498	AK129672	3.4684	0.273483	AK298056	0.671174	-0.235503	AK128708	47.538	-0.557597		AK129672	-0.524473	0.273483	-0.145396	0.469463	57.2641		#N/A
AK299432	8.6022	-0.106953	AK129879	11.485	-1.69031	AK298300	1.36062	-0.255007	AK128734	8.63075	1.1041		AK129879	0.105471	-1.69031	-0.255007	-1.40486	32.0222		#N/A
AK299452	102.234	-0.970603	AK129926	0.733966	0.416361	AK298596	9.21515	0.0262752	AK128777	1.77692	0.355015		AK129926	-0.319995	0.416361	-0.0402865	0.284249	0.244655		#N/A
AK299501	93.8613	0.19055	AK130076	1.22328	0.457779	AK299432	4.88619	0.575144	AK129672	5.04638	0.469463		AK130076	0.0079735	0.457779	-0.132464	0.311815	3.42518		#N/A
AK3	13628.3	-0.550574	AK130110	0.244655	0.301701	AK299452	34.3441	0.399451	AK129879	11.0872	-1.40486		AK130110	-0.289343	0.301701	0.252818	#N/A	0.244655		#N/A
AK300387	1.23203	-0.319995	AK130294	30.2084	0.0967818	AK299501	43.9644	0.755918	AK129926	0.507691	0.284249		AK130294	-1.23237	0.0967818	0.0257117	0.601885	27.589		#N/A
AK300656	156.776	-0.359133	AK130329	396.539	-0.0364501	AK3	11799	-0.413061	AK130076	0.761537	0.311815		AK130329	0.860643	-0.0364501	0.425183	-0.00352047	8.41942		#N/A
AK301093	2.35339	0.0910991	AK130400	0.244655	0.301701	AK300387	9.21515	0.0262752	AK130294	40.4417	0.601885		AK130400	-0.332137	0.301701	0.23754	0.284249	45.8672		#N/A
AK301549	4.04948	-0.451731	AK130481	0.489311	0.377279	AK300656	209.453	-0.386014	AK130329	387.446	-0.00352047		AK130481	-0.332137	0.377279	#N/A	0.311815	12.4774		#N/A
AK302092	0.603065	-0.289343	AK130486	92.7277	-1.17361	AK301093	0.671174	-0.235503	AK130400	0.507691	0.284249		AK130486	-0.250727	-1.17361	-0.427894	-0.985304	3.42518		#N/A
AK302511	1.23203	-0.319995	AK130759	38.2968	-0.130176	AK301549	3.28899	-0.274634	AK130481	0.761537	0.311815		AK130759	-1.00786	-0.130176	-1.7979	-0.779634	0.244655		#N/A
AK302694	0.810704	0.32171	AK130765	22.5524	-1.19917	AK301666	5.25899	0.406912	AK130486	92.8621	-0.985304		AK130765	-0.035259	-1.19917	0.450145	-1.19998	3.4684		#N/A
AK304826	31.8414	0.218794	AK130824	5.26743	-0.143777	AK301968	1.36062	-0.255007	AK130759	27.3124	-0.779634		AK130824	0.266259	-0.143777	0.00983811	-0.226486	11.485		#N/A
AK307150	2.96394	-0.256882	AK130904	125.743	-1.38131	AK302092	0.671174	-0.235503	AK130765	21.0273	-1.19998		AK130904	-0.983201	-1.38131	-1.72023	-0.735767	0.733966		#N/A
AK307172	0.603065	-0.289343	AK130911	54.1716	-1.32574	AK302511	3.30799	0.54422	AK130824	4.47763	-0.226486		AK130911	-0.0798691	-1.32574	0.4354	-0.841443	1.22328		#N/A
AK307192	15.9543	0.896177	AK131020	3.4684	0.273483	AK302694	3.64618	-0.355203	AK130904	142.776	-0.735767		AK131020	-0.319995	0.273483	0.7257	0.258833	0.244655		#N/A
AK307233	6.94468	0.0115704	AK131337	0.244655	0.301701	AK304759	0.3776	0.215813	AK130911	58.8791	-0.841443		AK131337	0.557807	0.301701	#N/A	#N/A	30.2084		#N/A
AK307246	4.95956	0.281179	AK131520	2.28835	-0.420836	AK304826	31.4962	0.198211	AK131020	3.52331	0.258833		AK131520	#N/A	-0.420836	0.463418	-0.389377	396.539		#N/A
AK307870	0.603065	-0.289343	AK2	3667.77	-0.265928	AK307150	4.50395	-0.272983	AK131520	1.9697	-0.389377		AK2	0.212716	-0.265928	-0.249741	-0.682215	0.244655		adenylate kinase 2
AK308309	0.413804	0.291937	AK289390	135.63	-0.723509	AK307172	1.36062	-0.255007	AK2	3060.78	-0.682215		AK289390	0.503214	-0.723509	-0.601068	-0.976313	0.489311		#N/A
AK308439	2.96446	0.247813	AK291611	7.33966	1.16119	AK307192	19.6993	2.64971	AK289390	119.951	-0.976313		AK291611	-0.319995	1.16119	0.619258	0.555486	92.7277		#N/A
AK308561	86.4165	-1.21622	AK291701	4.33204	-0.801522	AK307207	4.07916	0.689361	AK291611	3.55384	0.555486		AK291701	-0.289343	-0.801522	#N/A	-0.659953	38.2968		#N/A
AK308605	0.603065	-0.289343	AK293020	61.5398	-0.485948	AK307233	3.71206	0.539111	AK291701	4.19325	-0.659953		AK293020	-1.34869	-0.485948	-0.135933	-0.957069	22.5524		#N/A
AK308652	1.23203	-0.319995	AK294004	4.28881	-0.34154	AK307246	6.41392	0.708476	AK293020	49.6394	-0.957069		AK294004	0.0079735	-0.34154	0.0259871	-0.325703	5.26743		#N/A
AK308704	0.603065	-0.289343	AK294743	0.733966	0.416361	AK307870	0.671174	-0.235503	AK294004	3.96993	-0.325703		AK294743	0.291937	0.416361	0.0880712	0.284249	125.743		#N/A
AK308867	12.6341	0.4339	AK294819	0.978622	0.440842	AK308309	2.05131	-0.26233	AK294743	0.507691	0.284249		AK294819	#N/A	0.440842	#N/A	0.284249	54.1716		#N/A
AK308944	4.30202	0.363131	AK295617	7.22468	0.158265	AK308439	0.671174	-0.235503	AK294819	0.507691	0.284249		AK295617	-0.133142	0.158265	-0.512122	-0.0988077	3.4684		#N/A
AK308965	12.2647	-0.454837	AK295707	1.22328	0.457779	AK308561	38.5931	0.354255	AK295617	5.23916	-0.0988077		AK295707	-0.289343	0.457779	#N/A	0.229365	0.244655		#N/A
AK309109	1.23203	-0.319995	AK296065	5.55531	-0.446373	AK308652	0.671174	-0.235503	AK295707	0.253846	0.229365		AK296065	#N/A	-0.446373	0.00603185	-0.468193	2.28835		#N/A
AK309215	25.0589	-1.01775	AK296146	4.24559	0.0281911	AK308867	16.2763	1.00715	AK296065	4.95478	-0.468193		AK296146	0.137762	0.0281911	0.0880712	0.293385	3667.77		#N/A
AK309255	8.04171	0.391245	AK296148	0.244655	0.301701	AK308944	4.5521	0.492109	AK296146	6.03123	0.293385		AK296148	#N/A	0.301701	#N/A	#N/A	135.63		#N/A
AK309441	8.7495	-0.556806	AK296947	25.6464	-0.492642	AK308965	62.9102	-0.477977	AK296276	1.52307	0.348632		AK296947	1.29174	-0.492642	0.611907	-0.782686	7.33966		#N/A
AK309476	1.77025	0.185615	AK297683	0.489311	0.377279	AK309109	0.741552	0.242125	AK296947	21.3422	-0.782686		AK297683	-0.830528	0.377279	0.252818	0.348632	4.33204		#N/A
AK309533	11.0525	-0.570704	AK297919	562.757	-1.35691	AK309215	84.3425	-1.05139	AK297683	1.52307	0.348632		AK297919	0.9861	-1.35691	-0.0570351	-1.77741	61.5398		#N/A
AK309922	1.86366	-0.332137	AK298056	3.7995	-0.466122	AK309255	7.58223	-0.102889	AK297919	494.614	-1.77741		AK298056	0.00386693	-0.466122	-0.235503	-0.381759	4.28881		#N/A
AK309988	3.84988	0.231539	AK298300	3.18052	0.597868	AK309441	2.41192	0.0259871	AK298056	3.71609	-0.381759		AK298300	0.758782	0.597868	-0.255007	0.284249	0.733966		#N/A
AK310030	2.87511	0.490655	AK298596	2.44655	0.498817	AK309476	1.03012	-0.030432	AK298300	0.507691	0.284249		AK298596	-0.497498	0.498817	0.0262752	0.652336	0.978622		#N/A
AK310041	1.86366	-0.332137	AK299432	9.8009	-0.312667	AK309533	14.3642	-0.231468	AK298596	4.31538	0.652336		AK299432	-0.106953	-0.312667	0.575144	-0.607289	7.22468		#N/A
AK310046	5.8038	0.560591	AK299452	45.6796	0.120869	AK309896	8.20195	0.347668	AK299432	7.43218	-0.607289		AK299452	-0.970603	0.120869	0.399451	0.341207	1.22328		#N/A
AK310094	6.56132	0.196815	AK299501	99.2029	0.024684	AK309922	1.80386	0.281583	AK299452	50.128	0.341207		AK299501	0.19055	0.024684	0.755918	-0.227785	5.55531		#N/A
AK310226	145.869	-0.586434	AK3	10413.2	-1.1261	AK309988	7.90857	0.555248	AK299501	85.3497	-0.227785		AK3	-0.550574	-1.1261	-0.413061	-1.08626	4.24559		adenylate kinase 3
AK310228	1.77025	0.185615	AK300387	3.91449	0.711787	AK310030	1.7398	0.116161	AK3	10068.8	-1.08626		AK300387	-0.319995	0.711787	0.0262752	0.355015	0.244655		#N/A
AK310239	11.962	0.0643552	AK300656	178.403	-0.896719	AK310041	1.36062	-0.255007	AK300387	1.77692	0.355015		AK300656	-0.359133	-0.896719	-0.386014	-0.852041	25.6464		#N/A
AK310493	2.9106	0.647566	AK301093	1.71259	0.479844	AK310046	10.6206	0.763012	AK300656	172.759	-0.852041		AK301093	0.0910991	0.479844	-0.235503	0.284249	0.489311		#N/A
AK310665	6.47904	-0.540549	AK301549	2.533	-0.344521	AK310094	5.82689	0.285939	AK301093	0.507691	0.284249		AK301549	-0.451731	-0.344521	-0.274634	-0.27957	562.757		#N/A
AK310751	4.90575	-0.303859	AK301968	0.978622	0.440842	AK310226	94.855	-0.0662112	AK301549	2.47739	-0.27957		AK301968	#N/A	0.440842	-0.255007	#N/A	3.7995		#N/A
AK310794	5.33659	0.399663	AK302092	0.489311	0.377279	AK310239	5.00377	0.0965371	AK302092	0.507691	0.284249		AK302092	-0.289343	0.377279	-0.235503	0.284249	3.18052		#N/A
AK311005	0.603065	-0.289343	AK302511	1.22328	0.457779	AK310493	2.34332	0.23754	AK302545	0.984851	-0.376123		AK302511	-0.319995	0.457779	0.54422	#N/A	2.44655		#N/A
AK311113	4.30202	0.363131	AK302545	1.02185	-0.517426	AK310665	8.33399	0.384005	AK302694	0.507691	0.284249		AK302545	#N/A	-0.517426	#N/A	-0.376123	9.8009		#N/A
AK311131	48.3875	-0.721851	AK302694	0.978622	0.440842	AK310751	4.55605	-0.413566	AK304826	30.3699	1.63561		AK302694	0.32171	0.440842	-0.355203	0.284249	45.6796		#N/A
AK311167	68.2178	-0.46739	AK304759	0.244655	0.301701	AK310794	4.68601	0.271683	AK307150	3.49277	-0.0747588		AK304759	#N/A	0.301701	0.215813	#N/A	99.2029		#N/A
AK311212	2.49616	-0.33867	AK304826	15.7876	0.994082	AK311005	1.03012	-0.030432	AK307172	2.76177	0.139401		AK304826	0.218794	0.994082	0.198211	1.63561	10413.2		#N/A
AK311257	2633.63	-1.10866	AK307150	7.18146	0.459605	AK311113	2.79434	-0.29325	AK307192	47.723	2.62095		AK307150	-0.256882	0.459605	-0.272983	-0.0747588	3.91449		#N/A
AK311282	3.22386	-0.385818	AK307172	1.51116	-0.157701	AK311131	44.0608	0.291835	AK307233	5.07691	0.743106		AK307172	-0.289343	-0.157701	-0.255007	0.139401	178.403		#N/A
AK311356	38.2529	-0.71128	AK307192	134.316	3.86475	AK311167	14.9745	0.0722214	AK307246	3.55384	0.555486		AK307192	0.896177	3.86475	2.64971	2.62095	1.71259		#N/A
AK311380	1.86366	-0.332137	AK307207	1.95724	0.487462	AK311213	2.72289	0.0880712	AK307870	0.507691	0.284249		AK307207	#N/A	0.487462	0.689361	#N/A	2.533		#N/A
AK311383	5.88325	-0.575571	AK307233	3.18052	0.597868	AK311257	1030.51	-0.819991	AK308309	0.253846	0.229365		AK307233	0.0115704	0.597868	0.539111	0.743106	0.978622		#N/A
AK311445	26.0698	-0.760417	AK307246	2.44655	0.498817	AK311282	3.44992	0.00603185	AK308439	0.507691	0.284249		AK307246	0.281179	0.498817	0.708476	0.555486	0.489311		#N/A
AK311558	57.1009	-0.331069	AK308439	0.489311	0.377279	AK311356	39.992	-0.425557	AK308561	17.9314	1.0635		AK308439	0.247813	0.377279	-0.235503	0.284249	1.22328		#N/A
AK311578	42.8868	-0.787607	AK308561	19.7021	1.25229	AK311380	3.51866	0.493969	AK308605	0.507691	0.284249		AK308561	-1.21622	1.25229	0.354255	1.0635	1.02185		#N/A
AK311660	6.52124	-0.123223	AK308605	0.244655	0.301701	AK311383	0.671174	-0.235503	AK308652	0.507691	0.284249		AK308605	-0.289343	0.301701	#N/A	0.284249	0.978622		#N/A
AK313893	4.74586	0.218048	AK308704	0.244655	0.301701	AK311445	2.05366	0.178536	AK308867	15.8701	0.727837		AK308704	-0.289343	0.301701	#N/A	#N/A	0.244655		#N/A
AK316092	4.40813	-0.144789	AK308867	29.0422	1.49746	AK311558	19.5561	0.784235	AK308944	12.7629	0.093354		AK308867	0.4339	1.49746	1.00715	0.727837	15.7876		#N/A
AK4	12709.9	-1.02845	AK308944	12.2475	-0.00162245	AK311573	0.671174	-0.235503	AK308965	8.793	0.346547		AK308944	0.363131	-0.00162245	0.492109	0.093354	7.18146		#N/A
AK5	5.5041	-0.474669	AK308965	19.4575	1.23759	AK311578	34.8941	-0.184882	AK309109	0.253846	0.229365		AK308965	-0.454837	1.23759	-0.477977	0.346547	1.51116		#N/A
AK7	16.7318	-0.112036	AK309109	0.244655	0.301701	AK311660	1.36062	-0.255007	AK309215	4.56922	0.683315		AK309109	-0.319995	0.301701	0.242125	0.229365	134.316		#N/A
AK8	8.40125	0.180438	AK309215	3.18052	0.597868	AK313893	3.28899	-0.274634	AK309255	4.31538	0.652336		AK309215	-1.01775	0.597868	-1.05139	0.683315	1.95724		#N/A
AK9	498.301	0.0449868	AK309255	2.69121	0.51773	AK316092	9.37689	-0.272687	AK309441	1.49254	-0.10766		AK309255	0.391245	0.51773	-0.102889	0.652336	3.18052		#N/A
AKAP1	15460.4	-1.62538	AK309441	2.97909	0.186239	AK4	11167.7	-0.788114	AK309476	5.49301	-0.0601659		AK309441	-0.556806	0.186239	0.0259871	-0.10766	2.44655		#N/A
AKAP10	602.381	0.573163	AK309476	5.51209	-0.100866	AK5	14.7424	0.818805	AK309533	22.4091	0.775698		AK309476	0.185615	-0.100866	-0.030432	-0.0601659	0.489311		#N/A
AKAP11	4964.74	-0.269726	AK309533	33.7771	1.32958	AK7	59.0284	-1.02166	AK309922	0.507691	0.284249		AK309533	-0.570704	1.32958	-0.231468	0.775698	19.7021		#N/A
AKAP12	1145.61	0.200957	AK309896	0.733966	0.416361	AK8	14.8499	0.856177	AK309988	3.46224	-0.443418		AK309896	#N/A	0.416361	0.347668	#N/A	0.244655		#N/A
AKAP13	33464.3	-0.815818	AK309922	0.489311	0.377279	AK9	493.924	-0.0358192	AK310030	3.29999	0.521817		AK309922	-0.332137	0.377279	0.281583	0.284249	0.244655		#N/A
AKAP2	73.6049	0.0272128	AK309988	3.06554	-0.602859	AKAP1	13783.1	-1.55137	AK310041	0.507691	0.284249		AK309988	0.231539	-0.602859	0.555248	-0.443418	29.0422		#N/A
AKAP3	56.2616	0.307576	AK310030	3.66983	0.674732	AKAP10	539.131	0.488967	AK310046	10.0317	0.241522		AK310030	0.490655	0.674732	0.116161	0.521817	12.2475		#N/A
AKAP5	43.2827	-0.373755	AK310041	0.489311	0.377279	AKAP11	2067.33	0.392801	AK310094	3.29999	0.521817		AK310041	-0.332137	0.377279	-0.255007	0.284249	19.4575		#N/A
AKAP6	23046	-0.569526	AK310046	18.7667	0.965037	AKAP12	2265.2	-0.471808	AK310226	65.6928	-0.10061		AK310046	0.560591	0.965037	0.763012	0.241522	0.244655		#N/A
AKAP7	889.51	-1.33339	AK310094	10.0309	1.44208	AKAP13	23352.2	-0.648479	AK310228	17.962	1.28903		AK310094	0.196815	1.44208	0.285939	0.521817	3.18052		#N/A
AKAP8	648.109	0.550561	AK310226	56.5603	-0.55796	AKAP2	161.941	-0.414313	AK310239	14.8548	0.655523		AK310226	-0.586434	-0.55796	-0.0662112	-0.10061	2.69121		#N/A
AKAP8L	992.776	0.206045	AK310228	15.2551	1.22677	AKAP3	120.171	0.247431	AK310350	0.507691	0.284249		AK310228	0.185615	1.22677	#N/A	1.28903	2.97909		#N/A
AKAP9	5261.23	-0.370726	AK310239	12.4057	0.472805	AKAP5	9.13393	1.21047	AK310493	6.89395	-0.959791		AK310239	0.0643552	0.472805	0.0965371	0.655523	5.51209		#N/A
AKIP1	615.995	0.0824856	AK310493	8.37619	-0.913914	AKAP6	21534.7	-0.750299	AK310665	7.01608	0.145205		AK310493	0.647566	-0.913914	0.23754	-0.959791	33.7771		#N/A
AKIRIN1	2283.08	0.562148	AK310665	7.22468	0.158265	AKAP7	769.497	-0.805341	AK310751	0.761537	0.311815		AK310665	-0.540549	0.158265	0.384005	0.145205	0.733966		#N/A
AKIRIN2	766.656	1.86223	AK310751	1.46793	0.470252	AKAP8	667.86	-0.10332	AK310794	4.06153	0.620714		AK310751	-0.303859	0.470252	-0.413566	0.311815	0.489311		#N/A
AKNA	194.003	-0.298792	AK310794	9.54156	1.39482	AKAP8L	968.341	-0.0814124	AK311005	0.507691	0.284249		AK310794	0.399663	1.39482	0.271683	0.620714	3.06554		#N/A
AKNAD1	0.413804	0.291937	AK311005	0.733966	0.416361	AKAP9	1795.83	0.760908	AK311108	1.26923	0.340251		AK311005	-0.289343	0.416361	-0.030432	0.284249	3.66983		#N/A
AKR1A1	1185.96	-0.108216	AK311113	3.18052	0.597868	AKIP1	586.645	-0.0534517	AK311113	1.52307	0.348632		AK311113	0.363131	0.597868	-0.29325	0.348632	0.489311		#N/A
AKR1B1	5099.88	0.923694	AK311131	10.7648	1.51017	AKIRIN1	3417.35	0.0176335	AK311131	20.3076	1.8515		AK311131	-0.721851	1.51017	0.291835	1.8515	18.7667		#N/A
AKR1B10	30.5217	3.37886	AK311167	40.9733	0.60218	AKIRIN2	1265.99	0.737502	AK311167	35.6186	0.410551		AK311167	-0.46739	0.60218	0.0722214	0.410551	10.0309		#N/A
AKR1B15	4.04626	1.00237	AK311212	8.41942	-1.37121	AKNA	139.744	0.74399	AK311212	9.14803	-0.873429		AK311212	-0.33867	-1.37121	#N/A	-0.873429	56.5603		#N/A
AKR1C1	341.498	3.23247	AK311213	0.733966	0.416361	AKNAD1	2.05366	0.178536	AK311213	1.01538	0.328729		AK311213	#N/A	0.416361	0.0880712	0.328729	15.2551		#N/A
AKR1C2	256.161	1.91928	AK311257	840.692	0.943894	AKR1A1	690.829	0.414321	AK311257	528.56	0.108132		AK311257	-1.10866	0.943894	-0.819991	0.108132	12.4057		#N/A
AKR1C3	490.64	2.16765	AK311282	0.733966	0.416361	AKR1B1	5474.09	0.733573	AK311282	1.52307	0.348632		AK311282	-0.385818	0.416361	0.00603185	0.348632	8.37619		#N/A
AKR1CL1	2.49616	-0.33867	AK311356	26.5101	-0.873257	AKR1B10	17.5048	1.90699	AK311356	29.3737	-0.478986		AK311356	-0.71128	-0.873257	-0.425557	-0.478986	7.22468		#N/A
AKR1D1	0.603065	-0.289343	AK311374	0.244655	0.301701	AKR1C1	234.898	1.39541	AK311374	0.253846	0.229365		AK311374	#N/A	0.301701	#N/A	0.229365	1.46793		#N/A
AKR1E2	33.3499	-0.179093	AK311380	4.89311	0.853128	AKR1C2	471.647	1.23718	AK311380	3.55384	0.555486		AK311380	-0.332137	0.853128	0.493969	0.555486	9.54156		#N/A
AKR7A2	1237.18	-0.95615	AK311383	4.33204	-0.801522	AKR1C3	470.067	1.34971	AK311383	3.9394	-0.626172		AK311383	-0.575571	-0.801522	-0.235503	-0.626172	0.733966		#N/A
AKR7A3	1.86366	-0.332137	AK311445	10.2902	-0.24255	AKR1D1	0.741552	0.242125	AK311445	11.7476	-0.00730093		AK311445	-0.760417	-0.24255	0.178536	-0.00730093	3.18052		#N/A
AKR7L	1.40048	0.105471	AK311558	16.8812	1.97286	AKR1E2	58.3419	-0.335985	AK311558	28.4307	2.16544		AK311558	-0.331069	1.97286	0.784235	2.16544	10.7648		#N/A
AKT1	4231.15	-0.480123	AK311578	28.5538	-0.974451	AKR7A2	1144.89	-0.931343	AK311573	0.253846	0.229365		AK311578	-0.787607	-0.974451	-0.184882	-0.101365	40.9733		#N/A
AKT1S1	951.075	0.031521	AK311660	2.2019	0.493665	AKR7A3	6.45184	-0.406478	AK311578	39.2126	-0.101365		AK311660	-0.123223	0.493665	-0.255007	0.328729	8.41942		#N/A
AKT2	3469.18	-0.751923	AK313893	1.46793	0.470252	AKR7L	0.671174	-0.235503	AK311660	1.01538	0.328729		AK313893	0.218048	0.470252	-0.274634	0.284249	0.733966		#N/A
AKT3	899.467	0.695181	AK316092	1.46793	0.470252	AKT1	5749.97	-0.936347	AK313893	0.507691	0.284249		AK316092	-0.144789	0.470252	-0.272687	0.311815	840.692		#N/A
AKTIP	4167.75	-0.832498	AK4	8134.97	-0.668836	AKT1S1	714.218	0.269368	AK316092	0.761537	0.311815		AK4	-1.02845	-0.668836	-0.788114	-0.885522	0.733966		adenylate kinase 4
AL049935	62.0242	0.786557	AK5	28.1215	0.363247	AKT2	3271.9	-0.810225	AK4	7320.97	-0.885522		AK5	-0.474669	0.363247	0.818805	0.886228	26.5101		adenylate kinase 5
AL049948	16.7113	-0.207918	AK7	24.0056	-0.0372156	AKT3	1451.61	-0.00606327	AK5	40.0256	0.886228		AK7	-0.112036	-0.0372156	-1.02166	-0.198199	0.244655		adenylate kinase 7
AL050000	1000.4	-1.45379	AK8	6.9368	0.428465	AKTIP	8303.59	-1.31659	AK7	20.9566	-0.198199		AK8	0.180438	0.428465	0.856177	0.324648	4.89311		adenylate kinase 8
AL050085	0.603065	-0.289343	AK9	446.768	-0.467281	AL049935	61.9263	0.0725819	AK8	6.28508	0.324648		AK9	0.0449868	-0.467281	-0.0358192	-0.316766	4.33204		adenylate kinase 9
AL050132	46.9932	-1.24661	AKAP1	5267.69	-1.66048	AL049948	16.2065	0.6226	AK9	453.015	-0.316766		AKAP1	-1.62538	-1.66048	-1.55137	-0.950102	10.2902		A-kinase anchoring protein 1
AL109706	2.49616	-0.33867	AKAP10	757.697	0.693966	AL050000	1093.19	-1.16477	AKAP1	5912.13	-0.950102		AKAP10	0.573163	0.693966	0.488967	0.540482	16.8812		A-kinase anchoring protein 10
AL109718	3.46216	0.683309	AKAP11	3201.72	0.159738	AL050085	0.671174	-0.235503	AKAP10	677.516	0.540482		AKAP11	-0.269726	0.159738	0.392801	0.528823	28.5538		A-kinase anchoring protein 11
AL110181	203.24	-0.129083	AKAP12	883.958	0.328213	AL050132	16.5982	-0.569786	AKAP11	3691.15	0.528823		AKAP12	0.200957	0.328213	-0.471808	1.27813	2.2019		A-kinase anchoring protein 12
AL117485	0.413804	0.291937	AKAP13	11219.8	0.248269	AL109718	5.02368	0.874317	AKAP12	1492.11	1.27813		AKAP13	-0.815818	0.248269	-0.648479	0.865028	1.46793		A-kinase anchoring protein 13
AL122050	6.89065	-0.633673	AKAP2	36.0076	2.50029	AL110181	162.292	-0.26071	AKAP13	14979.9	0.865028		AKAP2	0.0272128	2.50029	-0.414313	2.36298	1.46793		A-kinase anchoring protein 2
AL133568	6.89065	-0.633673	AKAP3	95.8348	0.421799	AL117485	0.3776	0.215813	AKAP14	0.761537	0.311815		AKAP3	0.307576	0.421799	0.247431	0.8315	8134.97		A-kinase anchoring protein 3
AL137445	5.46946	-0.133142	AKAP5	26.5239	0.700449	AL122050	1.70771	-0.113325	AKAP2	41.3463	2.36298		AKAP5	-0.373755	0.700449	1.21047	1.42581	28.1215		A-kinase anchoring protein 5
AL137522	4.04948	-0.451731	AKAP6	10682	-0.850394	AL133568	4.18431	-0.347354	AKAP3	118.909	0.8315		AKAP6	-0.569526	-0.850394	-0.750299	-0.358766	24.0056		A-kinase anchoring protein 6
AL137535	196.122	0.212571	AKAP7	490.278	-1.10095	AL137445	1.70771	-0.113325	AKAP4	0.253846	0.229365		AKAP7	-1.33339	-1.10095	-0.805341	-1.09745	6.9368		A-kinase anchoring protein 7
AL137551	1.86366	-0.332137	AKAP8	722.957	0.367987	AL137522	4.17919	0.402871	AKAP5	47.4787	1.42581		AKAP8	0.550561	0.367987	-0.10332	-0.0858632	446.768		A-kinase anchoring protein 8
AL137655	17.7251	-0.914717	AKAP8L	1010.23	0.450339	AL137535	230.435	-0.427556	AKAP6	11998.3	-0.358766		AKAP8L	0.206045	0.450339	-0.0814124	0.335815	5267.69		A-kinase anchoring protein 8 like
AL137752	0.603065	-0.289343	AKAP9	2524.28	0.229335	AL137551	0.741552	0.242125	AKAP7	469.235	-1.09745		AKAP9	-0.370726	0.229335	0.760908	0.951916	757.697		A-kinase anchoring protein 9
AL157440	24.5033	0.114215	AKIP1	760.969	0.015218	AL137655	2.05131	-0.26233	AKAP8	570.116	-0.0858632		AKIP1	0.0824856	0.015218	-0.0534517	-0.23499	3201.72		A-kinase interacting protein 1
AL355711	351.925	-1.35101	AKIRIN1	3368.78	-0.674662	AL137752	3.64618	-0.355203	AKAP8L	924.132	0.335815		AKIRIN1	0.562148	-0.674662	0.0176335	-0.514637	883.958		akirin 1
AL357213	189.236	-0.980032	AKIRIN2	1846.8	-0.648656	AL157440	26.7274	-0.31774	AKAP9	3586.69	0.951916		AKIRIN2	1.86223	-0.648656	0.737502	-0.853211	11219.8		akirin 2
AL360260	351.686	-1.67681	AKNA	338.719	3.15044	AL355711	63.8416	0.655412	AKIP1	662.917	-0.23499		AKNA	-0.298792	3.15044	0.74399	3.00147	36.0076		AT-hook transcription factor
AL389983	1.86366	-0.332137	AKNAD1	0.489311	0.377279	AL357213	208.098	-1.1064	AKIRIN1	3405.03	-0.514637		AKNAD1	0.291937	0.377279	0.178536	#N/A	95.8348		AKNA domain containing 1
AL390170	55.8367	-0.639953	AKR1A1	1781.17	0.391278	AL360260	218.793	-0.996897	AKIRIN2	1666.18	-0.853211		AKR1A1	-0.108216	0.391278	0.414321	0.0605582	26.5239		aldo-keto reductase family 1 member A1
AL831889	47.6424	-0.149551	AKR1B1	8600.72	0.0692775	AL389983	6.43091	0.170115	AKNA	355.972	3.00147		AKR1B1	0.923694	0.0692775	0.733573	-0.567677	10682		aldo-keto reductase family 1 member B
AL831948	25.4595	-0.874892	AKR1B10	47.8807	2.09382	AL390170	35.4026	-0.738104	AKR1A1	1479.4	0.0605582		AKR1B10	3.37886	2.09382	1.90699	1.94878	490.278		aldo-keto reductase family 1 member B10
AL832007	12.8449	1.43893	AKR1B15	0.244655	0.301701	AL831889	35.9347	0.160715	AKR1B1	6525.91	-0.567677		AKR1B15	1.00237	0.301701	#N/A	0.311815	722.957		aldo-keto reductase family 1 member B15
AL832096	25968.6	-2.82915	AKR1C1	467.471	0.962206	AL831948	12.6005	0.761189	AKR1B10	47.6008	1.94878		AKR1C1	3.23247	0.962206	1.39541	1.63359	1010.23		aldo-keto reductase family 1 member C1
AL832163	0.603065	-0.289343	AKR1C2	383.683	0.802899	AL832007	24.873	0.972545	AKR1B15	0.761537	0.311815		AKR1C2	1.91928	0.802899	1.23718	1.62951	2524.28		aldo-keto reductase family 1 member C2
AL832184	11.0167	-0.777181	AKR1C3	762.399	1.27487	AL832096	10872.3	-3.02024	AKR1C1	738.732	1.63359		AKR1C3	2.16765	1.27487	1.34971	1.67014	760.969		aldo-keto reductase family 1 member C3
AL832212	25.1387	0.396697	AKR1D1	0.489311	0.377279	AL832163	3.7113	0.619258	AKR1C2	664.275	1.62951		AKR1D1	-0.289343	0.377279	0.242125	#N/A	3368.78		aldo-keto reductase family 1 member D1
AL832252	31.9696	-1.0116	AKR1E2	37.2602	0.560561	AL832184	15.7017	-0.153119	AKR1C3	1015.99	1.67014		AKR1E2	-0.179093	0.560561	-0.335985	0.269665	1846.8		aldo-keto reductase family 1 member E2
AL832378	367.807	3.83925	AKR7A2	1299.8	-0.947341	AL832212	27.0973	0.376197	AKR1E2	30.3184	0.269665		AKR7A2	-0.95615	-0.947341	-0.931343	-0.975735	338.719		aldo-keto reductase family 7 member A2
AL832439	97.0104	-1.36504	AKR7A3	6.24606	0.0177117	AL832252	10.2072	0.633151	AKR7A2	1235.37	-0.975735		AKR7A3	-0.332137	0.0177117	-0.406478	-0.381759	0.489311		aldo-keto reductase family 7 member A3
AL832593	2.46105	0.527037	AKR7L	2.77766	-0.277209	AL832378	6248.51	-1.51497	AKR7A3	3.71609	-0.381759		AKR7L	0.105471	-0.277209	-0.235503	-0.27957	1781.17		aldo-keto reductase family 7 like (gene/pseudogene)
AL832615	0.603065	-0.289343	AKT1	4568.82	0.0955432	AL832384	1.03012	-0.030432	AKR7L	2.47739	-0.27957		AKT1	-0.480123	0.0955432	-0.936347	-0.32396	8600.72		AKT serine/threonine kinase 1
AL832737	2.67524	0.171726	AKT1S1	976.214	-0.108019	AL832439	32.1683	0.580596	AKT1	3728.39	-0.32396		AKT1S1	0.031521	-0.108019	0.269368	-0.322253	47.8807		AKT1 substrate 1
AL832891	45.8748	0.914455	AKT2	1847.22	0.296364	AL832615	1.80386	0.281583	AKT1S1	865.609	-0.322253		AKT2	-0.751923	0.296364	-0.810225	0.418315	0.244655		AKT serine/threonine kinase 2
AL832909	2474.17	-0.40682	AKT3	1380.86	1.74492	AL832737	5.59073	0.489596	AKT2	1893.82	0.418315		AKT3	0.695181	1.74492	-0.00606327	1.65872	467.471		AKT serine/threonine kinase 3
AL833139	219.452	-2.36956	AKTIP	2950.73	-0.955865	AL832891	23.9998	1.27782	AKT3	1301.63	1.65872		AKTIP	-0.832498	-0.955865	-1.31659	-0.846359	383.683		AKT interacting protein
AL833150	310.693	-0.485784	AL049935	92.5393	0.208298	AL832909	2306.45	-0.547695	AKTIP	2915.3	-0.846359		AL049935	0.786557	0.208298	0.0725819	-0.264479	762.399		#N/A
AL833346	39.4147	-0.15266	AL049948	5.62708	0.951692	AL833139	48.5422	-0.743846	AL049935	71.6019	-0.264479		AL049948	-0.207918	0.951692	0.6226	0.588279	0.489311		#N/A
AL833455	1465.93	0.775973	AL050000	392.741	-0.447577	AL833150	1076.16	-1.35224	AL049948	3.80768	0.588279		AL050000	-1.45379	-0.447577	-1.16477	-0.236709	37.2602		#N/A
AL833634	32.5526	1.40465	AL050085	0.244655	0.301701	AL833181	0.671174	-0.235503	AL050000	407.822	-0.236709		AL050085	-0.289343	0.301701	-0.235503	#N/A	1299.8		#N/A
ALAD	22326.6	-1.19007	AL050132	10.3767	-0.790014	AL833346	28.9424	1.752	AL050132	13.4634	-0.222271		AL050132	-1.24661	-0.790014	-0.569786	-0.222271	6.24606		#N/A
ALAS1	6290.46	-0.505513	AL109706	0.489311	0.377279	AL833455	1540.09	0.258772	AL109718	2.28461	0.379195		AL109706	-0.33867	0.377279	#N/A	#N/A	2.77766		#N/A
ALAS2	71.0424	-1.77725	AL109718	11.2542	1.55379	AL833634	36.4153	0.972114	AL110181	244.38	-1.01691		AL109718	0.683309	1.55379	0.874317	0.379195	4568.82		#N/A
ALB	0.810704	0.32171	AL110181	226.372	-1.54687	ALAD	7974.29	-0.18381	AL122050	28.5607	-2.13556		AL110181	-0.129083	-1.54687	-0.26071	-1.01691	976.214		#N/A
ALCAM	118.129	0.997049	AL122050	31.1014	-2.30974	ALAS1	9240.9	-1.02515	AL133568	3.26946	0.220271		AL122050	-0.633673	-2.30974	-0.113325	-2.13556	1847.22		#N/A
ALDH16A1	89.0517	0.197464	AL133568	2.00047	-0.00955914	ALAS2	2.79434	-0.29325	AL137445	0.761537	0.311815		AL133568	-0.633673	-0.00955914	-0.347354	0.220271	1380.86		#N/A
ALDH18A1	480.173	1.00178	AL137445	3.18052	0.597868	ALB	0.671174	-0.235503	AL137522	1.26923	0.340251		AL137445	-0.133142	0.597868	-0.113325	0.311815	2950.73		#N/A
ALDH1A1	819.37	-1.4037	AL137522	2.69121	0.51773	ALCAM	192.201	1.91654	AL137535	390.474	-1.47844		AL137522	-0.451731	0.51773	0.402871	0.340251	92.5393		#N/A
ALDH1A2	343.306	0.89752	AL137535	463.004	-0.957416	ALDH16A1	45.898	0.851862	AL137655	1.77692	0.355015		AL137535	0.212571	-0.957416	-0.427556	-1.47844	5.62708		#N/A
ALDH1A3	270.416	1.9755	AL137551	0.733966	0.416361	ALDH18A1	437.037	0.882817	AL137752	2.95455	-0.494044		AL137551	-0.332137	0.416361	0.242125	#N/A	392.741		#N/A
ALDH1B1	934.732	-0.0232278	AL137655	3.18052	0.597868	ALDH1A1	466.645	0.00660747	AL157440	24.3177	0.309274		AL137655	-0.914717	0.597868	-0.26233	0.355015	0.244655		#N/A
ALDH1L1	13308.5	-3.34301	AL137752	3.06554	-0.602859	ALDH1A2	651.151	-0.501718	AL162052	1.9697	-0.389377		AL137752	-0.289343	-0.602859	-0.355203	-0.494044	10.3767		#N/A
ALDH1L1-AS2	5442.09	-3.54469	AL157440	22.6959	0.168754	ALDH1A3	97.2213	2.3536	AL355711	106.673	0.246143		AL157440	0.114215	0.168754	-0.31774	0.309274	0.489311		#N/A
ALDH1L2	336.774	1.07807	AL162052	2.04369	-0.535998	ALDH1B1	3451.15	-1.18402	AL357213	90.3045	-0.286049		AL162052	#N/A	-0.535998	#N/A	-0.389377	11.2542		#N/A
ALDH2	32218.4	-2.28428	AL355711	131.008	0.577311	ALDH1L1	3398.95	-2.15825	AL360260	175.725	-0.426441		AL355711	-1.35101	0.577311	0.655412	0.246143	226.372		#N/A
ALDH3A1	0.603065	-0.289343	AL357213	108.183	0.0394326	ALDH1L1-AS1	1.7398	0.116161	AL389983	4.00047	0.00976123		AL357213	-0.980032	0.0394326	-1.1064	-0.286049	31.1014		#N/A
ALDH3A2	3828.85	0.995864	AL360260	183.18	-0.42593	ALDH1L1-AS2	1108.59	-2.34638	AL390170	69.9052	-1.21549		AL360260	-1.67681	-0.42593	-0.996897	-0.426441	2.00047		#N/A
ALDH3B1	91.5427	-0.309872	AL389983	3.26697	-0.161609	ALDH1L2	297.519	1.77668	AL831889	53.2334	-1.36732		AL389983	-0.332137	-0.161609	0.170115	0.00976123	3.18052		#N/A
ALDH4A1	8702.66	-2.83852	AL390170	79.6884	-0.929056	ALDH2	19159.5	-1.387	AL831948	11.2704	0.150089		AL390170	-0.639953	-0.929056	-0.738104	-1.21549	2.69121		#N/A
ALDH5A1	7749.07	-2.28018	AL831889	60.8638	-1.06268	ALDH3A1	1.03012	-0.030432	AL832007	33.8627	1.41914		AL831889	-0.149551	-1.06268	0.160715	-1.36732	463.004		#N/A
ALDH6A1	25812.5	-3.47735	AL831948	9.51302	-0.0896076	ALDH3A2	3389.84	0.468876	AL832096	6772.78	-1.97514		AL831948	-0.874892	-0.0896076	0.761189	0.150089	0.733966		#N/A
ALDH7A1	6989.81	-1.89209	AL832007	66.2731	2.29796	ALDH3B1	116.602	-0.339087	AL832163	1.74639	-0.0435986		AL832007	1.43893	2.29796	0.972545	1.41914	3.18052		#N/A
ALDH8A1	2.63559	-0.0798691	AL832096	6262.4	-3.37249	ALDH3B2	0.3776	0.215813	AL832184	2.76177	0.139401		AL832096	-2.82915	-3.37249	-3.02024	-1.97514	3.06554		#N/A
ALDH9A1	5569.67	-0.4452	AL832163	1.02185	-0.517426	ALDH4A1	8981.04	-2.27473	AL832212	65.7521	-1.75174		AL832163	-0.289343	-0.517426	0.619258	-0.0435986	22.6959		#N/A
ALDOA	69525.4	-0.963623	AL832184	2.73443	0.140362	ALDH5A1	4203.91	-1.13772	AL832252	21.2009	1.05057		AL832184	-0.777181	0.140362	-0.153119	0.139401	2.04369		#N/A
ALDOB	11.1929	-0.404756	AL832212	64.1601	-2.33996	ALDH6A1	4373.85	-1.66152	AL832378	254.902	-0.188048		AL832212	0.396697	-2.33996	0.376197	-1.75174	131.008		#N/A
ALDOC	20987.7	-2.27432	AL832252	17.5434	0.883537	ALDH7A1	2256.52	-0.672807	AL832439	16.4389	1.19797		AL832252	-1.0116	0.883537	0.633151	1.05057	108.183		#N/A
ALG1	322.81	0.524375	AL832378	519.094	1.13124	ALDH8A1	3.62798	-0.200427	AL832447	0.761537	0.311815		AL832378	3.83925	1.13124	-1.51497	-0.188048	183.18		#N/A
ALG10	111.056	-0.167389	AL832384	0.489311	0.377279	ALDH9A1	4495.04	-0.374641	AL832615	0.761537	0.311815		AL832384	#N/A	0.377279	-0.030432	#N/A	3.26697		#N/A
ALG10B	558.867	-0.445294	AL832439	16.4784	1.31301	ALDOA	64355.1	-0.985937	AL832737	4.82307	0.713418		AL832439	-1.36504	1.31301	0.580596	1.19797	79.6884		#N/A
ALG11	44.3002	0.161581	AL832615	1.95724	0.487462	ALDOB	0.671174	-0.235503	AL832797	0.507691	0.284249		AL832615	-0.289343	0.487462	0.281583	0.311815	60.8638		#N/A
ALG12	447.837	-0.455266	AL832737	4.4038	0.783652	ALDOC	8293.68	-0.657002	AL832891	27.2016	0.865776		AL832737	0.171726	0.783652	0.489596	0.713418	9.51302		#N/A
ALG13	1324.24	-0.0393464	AL832797	2.93587	0.558239	ALG1	187.202	0.664876	AL832909	2496.68	-1.47692		AL832797	#N/A	0.558239	#N/A	0.284249	66.2731		#N/A
ALG14	310.675	0.412163	AL832891	23.5448	0.693575	ALG10	99.6717	-0.124464	AL833139	113.685	-1.91859		AL832891	0.914455	0.693575	1.27782	0.865776	6262.4		#N/A
ALG1L	20.5472	-0.615017	AL832909	2494.24	-1.7274	ALG10B	453.65	-0.558339	AL833150	219.638	-0.400825		AL832909	-0.40682	-1.7274	-0.547695	-1.47692	1.02185		#N/A
ALG1L9P	6.0395	-0.279978	AL833139	106.632	-3.13938	ALG11	17.9401	0.491122	AL833346	62.2305	-0.0259281		AL833139	-2.36956	-3.13938	-0.743846	-1.91859	2.73443		#N/A
ALG2	759.9	0.469382	AL833150	229.277	-0.394809	ALG12	285.965	-0.102924	AL833455	1917.92	-0.315678		AL833150	-0.485784	-0.394809	-1.35224	-0.400825	64.1601		#N/A
ALG3	308.024	0.689709	AL833346	53.9841	-0.439705	ALG13	1110.42	-0.195008	AL833634	64.4331	-0.652523		AL833346	-0.15266	-0.439705	1.752	-0.0259281	17.5434		#N/A
ALG5	435.083	0.5769	AL833455	2021.51	-0.278214	ALG14	262.154	-0.275449	ALAD	6152.69	0.195779		AL833455	0.775973	-0.278214	0.258772	-0.315678	519.094		#N/A
ALG6	192.429	0.302925	AL833634	69.8728	-0.558751	ALG1L9P	3.44992	0.00603185	ALAS1	4778.77	-0.954573		AL833634	1.40465	-0.558751	0.972114	-0.652523	0.489311		#N/A
ALG8	562.129	0.587405	ALAD	6285.9	0.164172	ALG2	472.113	0.758272	ALAS2	4.98532	-0.139183		ALAD	-1.19007	0.164172	-0.18381	0.195779	16.4784		aminolevulinate dehydratase
ALG9	628.421	0.547792	ALAS1	4582.68	-1.30068	ALG3	203.35	0.611143	ALB	1.26923	0.340251		ALAS1	-0.505513	-1.30068	-1.02515	-0.954573	1.95724		5'-aminolevulinate synthase 1
ALK	0.603065	-0.289343	ALAS2	3.31019	-0.621595	ALG5	267.846	0.538112	ALCAM	1970.98	-0.503951		ALAS2	-1.77725	-0.621595	-0.29325	-0.139183	4.4038		5'-aminolevulinate synthase 2
ALKBH1	494.083	0.502315	ALB	0.244655	0.301701	ALG6	129.423	0.799576	ALDH16A1	128.463	0.839186		ALB	0.32171	0.301701	-0.235503	0.340251	2.93587		albumin
ALKBH2	109.339	0.445279	ALCAM	2203.8	-0.29798	ALG8	609.304	0.0458557	ALDH18A1	957.242	1.0283		ALCAM	0.997049	-0.29798	1.91654	-0.503951	23.5448		activated leukocyte cell adhesion molecule
ALKBH3	484.454	-0.066001	ALDH16A1	139.758	0.947503	ALG9	562.06	0.122938	ALDH1A1	902.506	0.364889		ALDH16A1	0.197464	0.947503	0.851862	0.839186	2494.24		aldehyde dehydrogenase 16 family member A1
ALKBH4	125.502	0.0952157	ALDH18A1	987.184	1.04498	ALK	5.7154	0.794142	ALDH1A2	919.881	0.596313		ALDH18A1	1.00178	1.04498	0.882817	1.0283	106.632		aldehyde dehydrogenase 18 family member A1
ALKBH5	4668.7	-0.0265899	ALDH1A1	696.424	-0.335257	ALKBH1	764.654	-0.235757	ALDH1A3	551.036	2.89867		ALDH1A1	-1.4037	-0.335257	0.00660747	0.364889	229.277		aldehyde dehydrogenase 1 family member A1
ALKBH6	117.155	-0.230576	ALDH1A2	555.371	-0.71403	ALKBH2	117.253	0.0946113	ALDH1B1	858.954	-0.67867		ALDH1A2	0.89752	-0.71403	-0.501718	0.596313	53.9841		aldehyde dehydrogenase 1 family member A2
ALKBH7	843.468	-1.60032	ALDH1A3	2246.86	4.13727	ALKBH3	228.876	0.189066	ALDH1L1	576.564	-1.23495		ALDH1A3	1.9755	4.13727	2.3536	2.89867	2021.51		aldehyde dehydrogenase 1 family member A3
ALKBH8	512.561	0.857467	ALDH1B1	963.883	-0.451418	ALKBH4	121.378	0.0643065	ALDH1L1-AS1	1.49254	-0.10766		ALDH1B1	-0.0232278	-0.451418	-1.18402	-0.67867	69.8728		aldehyde dehydrogenase 1 family member B1
ALLC	0.810704	0.32171	ALDH1L1	539.314	-1.80134	ALKBH5	5784.23	-0.347121	ALDH1L1-AS2	53.8728	-1.75281		ALDH1L1	-3.34301	-1.80134	-2.15825	-1.23495	6285.9		aldehyde dehydrogenase 1 family member L1
ALMS1	795.753	-0.292104	ALDH1L1-AS1	1.51116	-0.157701	ALKBH6	122.364	-0.170681	ALDH1L2	1781.57	3.47939		ALDH1L1-AS1	#N/A	-0.157701	0.116161	-0.10766	4582.68		#N/A
ALMS1P	4.04948	-0.451731	ALDH1L1-AS2	51.0058	-2.71517	ALKBH7	833.92	-1.55295	ALDH2	11314.2	-1.3012		ALDH1L1-AS2	-3.54469	-2.71517	-2.34638	-1.75281	3.31019		#N/A
ALOX12	0.603065	-0.289343	ALDH1L2	1281.97	3.49484	ALKBH8	466.884	0.203921	ALDH3A1	2.22355	-0.343673		ALDH1L2	1.07807	3.49484	1.77668	3.47939	0.244655		aldehyde dehydrogenase 1 family member L2
ALOX15	0.603065	-0.289343	ALDH2	11856.9	-1.2915	ALLC	1.36062	-0.255007	ALDH3A2	5770.67	-0.554208		ALDH2	-2.28428	-1.2915	-1.387	-1.3012	2203.8		aldehyde dehydrogenase 2 family (mitochondrial)
ALOX15B	8.7495	-0.556806	ALDH3A1	4.00093	-0.0157396	ALMS1	555.375	0.0761589	ALDH3B1	110.866	0.16528		ALDH3A1	-0.289343	-0.0157396	-0.030432	-0.343673	139.758		aldehyde dehydrogenase 3 family member A1
ALOX5	142.981	-0.827212	ALDH3A2	6430.53	-0.353284	ALMS1P	5.97742	-0.208063	ALDH3B2	0.253846	0.229365		ALDH3A2	0.995864	-0.353284	0.468876	-0.554208	987.184		aldehyde dehydrogenase 3 family member A2
ALOX5AP	183.833	-0.734216	ALDH3B1	137.787	0.52617	ALOX12	0.671174	-0.235503	ALDH4A1	974.358	-1.42084		ALDH3B1	-0.309872	0.52617	-0.339087	0.16528	696.424		aldehyde dehydrogenase 3 family member B1
ALOXE3	0.413804	0.291937	ALDH3B2	0.244655	0.301701	ALOX15B	33.8995	0.102593	ALDH5A1	1869.63	-1.35182		ALDH3B2	#N/A	0.301701	0.215813	0.229365	555.371		aldehyde dehydrogenase 3 family member B2
ALPK1	256.33	-0.375731	ALDH4A1	1003.34	-1.5026	ALOX5	44.0608	0.291835	ALDH6A1	1088.4	-0.956489		ALDH4A1	-2.83852	-1.5026	-2.27473	-1.42084	2246.86		aldehyde dehydrogenase 4 family member A1
ALPK2	22687.2	-1.32473	ALDH5A1	1839.49	-1.66247	ALOX5AP	117.909	-0.836203	ALDH7A1	3188.99	-0.904497		ALDH5A1	-2.28018	-1.66247	-1.13772	-1.35182	963.883		aldehyde dehydrogenase 5 family member A1
ALPK3	18834.2	-0.989196	ALDH6A1	1001.54	-1.49851	ALOXE3	1.10411	0.252818	ALDH8A1	1.26923	0.340251		ALDH6A1	-3.47735	-1.49851	-1.66152	-0.956489	539.314		aldehyde dehydrogenase 6 family member A1
ALPL	470.789	-0.888961	ALDH7A1	3099.82	-1.18149	ALPK1	127.872	0.601727	ALDH9A1	4707.29	-0.842418		ALDH7A1	-1.89209	-1.18149	-0.672807	-0.904497	1.51116		aldehyde dehydrogenase 7 family member A1
ALS2	3018.91	-0.376138	ALDH8A1	3.42518	0.636852	ALPK2	9237.06	-0.0419904	ALDOA	43634.1	-0.942093		ALDH8A1	-0.0798691	0.636852	-0.200427	0.340251	51.0058		aldehyde dehydrogenase 8 family member A1
ALS2CL	1574.18	-1.52976	ALDH9A1	4961.64	-0.805405	ALPK3	22317.7	-1.47512	ALDOB	9.46294	-0.27558		ALDH9A1	-0.4452	-0.805405	-0.374641	-0.842418	1281.97		aldehyde dehydrogenase 9 family member A1
ALS2CR11	354.337	-1.4582	ALDOA	52375.7	-0.476639	ALPL	943.512	-1.95793	ALDOC	10833.9	-0.044833		ALDOA	-0.963623	-0.476639	-0.985937	-0.942093	11856.9		aldolase, fructose-bisphosphate A
ALS2CR12	349.177	-1.74022	ALDOB	7.10969	-0.857841	ALS2	3879.6	-0.571448	ALG1	363.803	0.903793		ALDOB	-0.404756	-0.857841	-0.235503	-0.27558	4.00093		aldolase, fructose-bisphosphate B
ALS2CR8	542.039	-0.752973	ALDOC	10665.5	-0.179984	ALS2CL	1223.59	-1.46831	ALG10	120.197	0.252052		ALDOC	-2.27432	-0.179984	-0.657002	-0.044833	6430.53		aldolase, fructose-bisphosphate C
ALX4	1.77025	0.185615	ALG1	414.279	1.08096	ALS2CR11	147.464	-0.168511	ALG10B	474.502	0.0184891		ALG1	0.524375	1.08096	0.664876	0.903793	137.787		ALG1, chitobiosyldiphosphodolichol beta-mannosyltransferase
ALYREF	360.956	0.216745	ALG10	126.619	0.291228	ALS2CR12	189.372	-0.749276	ALG11	33.6489	0.537089		ALG10	-0.167389	0.291228	-0.124464	0.252052	0.244655		ALG10, alpha-1,2-glucosyltransferase
AMACR	1244.76	-0.880254	ALG10B	456.337	-0.168318	ALS2CR8	396.618	0.00155108	ALG12	283.163	0.64707		ALG10B	-0.445294	-0.168318	-0.558339	0.0184891	1003.34		ALG10B, alpha-1,2-glucosyltransferase
AMBP	2.20632	0.462281	ALG11	33.7918	0.523445	ALX1	2.36486	0.376344	ALG13	1110.44	-0.6293		ALG11	0.161581	0.523445	0.491122	0.537089	1839.49		ALG11, alpha-1,2-mannosyltransferase
AMBRA1	714.171	-0.189434	ALG12	311.538	0.769693	ALX4	2.79434	-0.29325	ALG14	399.837	-1.04065		ALG12	-0.455266	0.769693	-0.102924	0.64707	1001.54		ALG12, alpha-1,6-mannosyltransferase
AMD1	3141.01	0.675508	ALG13	1213.4	-0.482942	ALYREF	355.909	-0.248244	ALG1L	7.74709	-0.0165935		ALG13	-0.0393464	-0.482942	-0.195008	-0.6293	3099.82		ALG13, UDP-N-acetylglucosaminyltransferase subunit
AMDHD1	20.8687	-0.176255	ALG14	455.361	-0.73647	AMACR	505.742	0.123565	ALG1L9P	3.29999	0.521817		ALG14	0.412163	-0.73647	-0.275449	-1.04065	3.42518		ALG14, UDP-N-acetylglucosaminyltransferase subunit
AMDHD2	92.5297	-0.305937	ALG1L	6.77859	-0.210418	AMBP	0.3776	0.215813	ALG2	944.147	-0.24637		ALG1L	-0.615017	-0.210418	#N/A	-0.0165935	4961.64		ALG1, chitobiosyldiphosphodolichol beta-mannosyltransferase like
AMER1	364.576	-0.14285	ALG1L2	0.244655	0.301701	AMBRA1	548.585	-0.136668	ALG3	389.628	-0.226581		ALG1L2	#N/A	0.301701	#N/A	#N/A	52375.7		ALG1, chitobiosyldiphosphodolichol beta-mannosyltransferase like 2
AMER2	0.603065	-0.289343	ALG1L9P	0.244655	0.301701	AMD1	5158.99	-0.327587	ALG5	605.216	-0.182249		ALG1L9P	-0.279978	0.301701	0.00603185	0.521817	7.10969		#N/A
AMFR	1850.82	0.547326	ALG2	1152.44	0.150031	AMDHD1	10.4369	0.0535554	ALG6	274.597	-0.769983		ALG2	0.469382	0.150031	0.758272	-0.24637	10665.5		ALG2, alpha-1,3/1,6-mannosyltransferase
AMH	1.20623	0.33341	ALG3	477.895	0.172446	AMDHD2	74.7073	-0.115975	ALG8	859.507	-0.297636		ALG3	0.689709	0.172446	0.611143	-0.226581	414.279		ALG3, alpha-1,3- mannosyltransferase
AMHR2	8.62072	-0.663845	ALG5	734.083	0.189414	AMER1	324.291	0.342119	ALG9	726.253	-0.356021		ALG5	0.5769	0.189414	0.538112	-0.182249	126.619		ALG5, dolichyl-phosphate beta-glucosyltransferase
AMICA1	121.005	-1.04582	ALG6	299.381	-0.631406	AMFR	2010.23	0.390675	ALK	16.5	1.6586		ALG6	0.302925	-0.631406	0.799576	-0.769983	456.337		ALG6, alpha-1,3-glucosyltransferase
AMIGO1	525.562	-0.614386	ALG8	887.792	-0.315939	AMH	2.61181	0.29359	ALKBH1	545.997	-0.626133		ALG8	0.587405	-0.315939	0.0458557	-0.297636	33.7918		ALG8, alpha-1,3-glucosyltransferase
AMIGO2	55.184	0.611444	ALG9	803.671	-0.188964	AMHR2	12.4654	-0.750164	ALKBH2	195.544	-0.523973		ALG9	0.547792	-0.188964	0.122938	-0.356021	311.538		ALG9, alpha-1,2-mannosyltransferase
AMIGO3	23.8138	-0.0830109	ALK	23.9762	2.35105	AMICA1	61.6653	0.340901	ALKBH3	362.985	-0.198665		ALK	-0.289343	2.35105	0.794142	1.6586	1213.4		ALK receptor tyrosine kinase
AMMECR1	103.23	2.23206	ALKBH1	577.102	-0.582692	AMIGO1	402.25	-0.384849	ALKBH4	191.383	0.120219		ALKBH1	0.502315	-0.582692	-0.235757	-0.626133	455.361		alkB homolog 1, histone H2A dioxygenase
AMMECR1L	710.037	0.984292	ALKBH2	224.729	-0.25653	AMIGO2	97.8042	0.446372	ALKBH5	5554.8	-0.529356		ALKBH2	0.445279	-0.25653	0.0946113	-0.523973	6.77859		alkB homolog 2, alpha-ketoglutarate dependent dioxygenase
AMN1	1004	-0.724676	ALKBH3	450.248	0.22065	AMIGO3	14.755	-0.032375	ALKBH6	130.309	-0.194741		ALKBH3	-0.066001	0.22065	0.189066	-0.198665	0.244655		alkB homolog 3, alpha-ketoglutaratedependent dioxygenase
AMOT	166.093	0.651671	ALKBH4	194.074	0.0724013	AMMECR1	96.8287	1.37628	ALKBH7	709.273	-1.82674		ALKBH4	0.0952157	0.0724013	0.0643065	0.120219	0.244655		alkB homolog 4, lysine demethylase
AMOTL1	2639.03	0.894627	ALKBH5	5806.22	-0.516909	AMMECR1L	834.517	0.38666	ALKBH8	490.267	0.911087		ALKBH5	-0.0265899	-0.516909	-0.347121	-0.529356	1152.44		alkB homolog 5, RNA demethylase
AMOTL2	560.836	1.30656	ALKBH6	148.193	0.0161447	AMN1	911.904	-0.622716	ALMS1	488.531	1.09595		ALKBH6	-0.230576	0.0161447	-0.170681	-0.194741	477.895		alkB homolog 6
AMPD1	0.603065	-0.289343	ALKBH7	709.271	-2.15826	AMOT	494.1	-0.332334	ALMS1P	8.50862	0.0760302		ALKBH7	-1.60032	-2.15826	-1.55295	-1.82674	734.083		alkB homolog 7
AMPD2	155.069	1.62377	ALKBH8	405.977	0.529419	AMOTL1	5525.46	-0.0147537	ALOX12	0.507691	0.284249		ALKBH8	0.857467	0.529419	0.203921	0.911087	299.381		alkB homolog 8, tRNA methyltransferase
AMPD3	234.778	2.1954	ALLC	0.244655	0.301701	AMOTL2	3427.84	-0.773069	ALOX15	1.26923	0.340251		ALLC	0.32171	0.301701	-0.255007	#N/A	887.792		allantoicase
AMPH	68.9582	0.403598	ALMS1	460.002	0.970957	AMPD2	136.139	1.42779	ALOX15B	29.9233	2.04994		ALMS1	-0.292104	0.970957	0.0761589	1.09595	803.671		ALMS1, centrosome and basal body associated protein
AMT	4699.36	-2.77522	ALMS1P	6.28928	-0.296699	AMPD3	136.902	2.26344	ALOX5	64.6792	1.5911		ALMS1P	-0.451731	-0.296699	-0.208063	0.0760302	23.9762		#N/A
AMY2B	1294.05	-1.55646	ALOX12	0.733966	0.416361	AMPH	64.7523	0.67408	ALOX5AP	50.2195	0.580178		ALOX12	-0.289343	0.416361	-0.235503	0.284249	577.102		arachidonate 12-lipoxygenase, 12S type
AMZ1	5.10046	0.98651	ALOX12B	0.244655	0.301701	AMT	1721.91	-1.17335	ALOXE3	0.507691	0.284249		ALOX12B	#N/A	0.301701	#N/A	#N/A	224.729		arachidonate 12-lipoxygenase, 12R type
AMZ2	4247.73	-0.750317	ALOX15	0.244655	0.301701	AMY2B	1321.39	-0.921827	ALPK1	215.96	2.01492		ALOX15	-0.289343	0.301701	#N/A	0.340251	450.248		arachidonate 15-lipoxygenase
AMZ2P1	844.215	-0.886155	ALOX15B	9.09548	1.02324	AMZ1	8.62863	1.34258	ALPK2	9174.07	0.109588		ALOX15B	-0.556806	1.02324	0.102593	2.04994	194.074		arachidonate 15-lipoxygenase, type B
ANAPC1	793.804	0.432002	ALOX5	188.817	2.86109	AMZ2	3545.87	-0.367437	ALPK3	6632.57	-0.764638		ALOX5	-0.827212	2.86109	0.291835	1.5911	5806.22		arachidonate 5-lipoxygenase
ANAPC10	416.448	0.240855	ALOX5AP	145.859	2.04029	AMZ2P1	920.565	-0.786992	ALPL	122.457	-2.21303		ALOX5AP	-0.734216	2.04029	-0.836203	0.580178	148.193		arachidonate 5-lipoxygenase activating protein
ANAPC11	1063.3	-0.641626	ALPK1	258.3	2.28186	ANAPC1	803.508	0.117751	ALS2	2503.43	0.248822		ALPK1	-0.375731	2.28186	0.601727	2.01492	709.271		alpha kinase 1
ANAPC13	3027.58	0.12295	ALPK2	7614.24	-0.475174	ANAPC10	405.821	-0.0307467	ALS2CL	221.558	-0.111867		ALPK2	-1.32473	-0.475174	-0.0419904	0.109588	405.977		alpha kinase 2
ANAPC15	1504.01	-1.39266	ALPK3	7434.32	-0.53043	ANAPC11	1363.51	-1.35384	ALS2CR11	187.089	0.285693		ALPK3	-0.989196	-0.53043	-1.47512	-0.764638	0.244655		alpha kinase 3
ANAPC16	19029.8	-1.17296	ALPL	254.188	0.215194	ANAPC13	4968.45	-0.426075	ALS2CR12	116.376	-1.50419		ALPL	-0.888961	0.215194	-1.95793	-2.21303	460.002		alkaline phosphatase, liver/bone/kidney
ANAPC1P1	0.413804	0.291937	ALS2	2071.31	-0.302121	ANAPC15	1547.27	-1.40192	ALS2CR8	310.576	0.423349		ALS2	-0.376138	-0.302121	-0.571448	0.248822	6.28928		ALS2, alsin Rho guanine nucleotide exchange factor
ANAPC2	483.066	-0.654653	ALS2CL	209.388	-0.355343	ANAPC16	15204.5	-1.07781	ALX1	1.77692	0.355015		ALS2CL	-1.52976	-0.355343	-1.46831	-0.111867	0.733966		ALS2 C-terminal like
ANAPC4	937.188	-0.198816	ALS2CR11	118.576	-1.01604	ANAPC2	441.895	-0.419162	ALX3	0.253846	0.229365		ALS2CR11	-1.4582	-1.01604	-0.168511	0.285693	0.244655		#N/A
ANAPC5	3372.68	-0.0695196	ALS2CR12	119.137	-1.64772	ANAPC4	587.336	0.373339	ALX4	0.253846	0.229365		ALS2CR12	-1.74022	-1.64772	-0.749276	-1.50419	0.244655		amyotrophic lateral sclerosis 2 chromosome region 12
ANAPC7	1481.34	0.262448	ALS2CR8	289.376	0.210238	ANAPC5	3137.63	0.0144467	ALYREF	394.369	-0.32485		ALS2CR8	-0.752973	0.210238	0.00155108	0.423349	9.09548		#N/A
ANG	88.5822	-0.720971	ALX1	1.46793	0.470252	ANAPC7	1306.46	0.132651	AMACR	952.967	-0.480465		ALX1	#N/A	0.470252	0.376344	0.355015	188.817		ALX homeobox 1
ANGEL1	1086.75	-0.46756	ALX3	0.244655	0.301701	ANG	66.7583	-0.470084	AMBP	1.01538	0.328729		ALX3	#N/A	0.301701	#N/A	0.229365	145.859		ALX homeobox 3
ANGEL2	664.946	0.228215	ALX4	0.244655	0.301701	ANGEL1	685.908	-0.158371	AMBRA1	529.987	0.832591		ALX4	0.185615	0.301701	-0.29325	0.229365	258.3		ALX homeobox 4
ANGPT1	301.582	0.172132	ALYREF	490.603	0.120274	ANGEL2	523.947	0.393281	AMD1	4422.1	-0.588391		ALYREF	0.216745	0.120274	-0.248244	-0.32485	7614.24		Aly/REF export factor
ANGPT2	352.717	2.48294	AMACR	982.205	-0.510319	ANGPT1	194.971	0.588631	AMDHD1	22.9874	-0.0449483		AMACR	-0.880254	-0.510319	0.123565	-0.480465	7434.32		alpha-methylacyl-CoA racemase
ANGPT4	2.49616	-0.33867	AMBP	0.733966	0.416361	ANGPT2	316.079	2.75144	AMDHD2	112.421	1.26387		AMBP	0.462281	0.416361	0.215813	0.328729	254.188		alpha-1-microglobulin/bikunin precursor
ANGPTL1	5621.26	-1.85362	AMBRA1	557.348	0.876971	ANGPT4	4.79942	-0.204188	AMER1	386.613	1.87633		AMBRA1	-0.189434	0.876971	-0.136668	0.832591	2071.31		autophagy and beclin 1 regulator 1
ANGPTL2	1777.65	0.654466	AMD1	4510.94	-0.654281	ANGPTL1	8179.16	-2.19806	AMFR	2718.47	0.27656		AMD1	0.675508	-0.654281	-0.327587	-0.588391	209.388		adenosylmethionine decarboxylase 1
ANGPTL4	234.527	2.6574	AMDHD1	20.5804	-0.318371	ANGPTL2	846.259	0.74114	AMH	1.74639	-0.0435986		AMDHD1	-0.176255	-0.318371	0.0535554	-0.0449483	118.576		amidohydrolase domain containing 1
ANGPTL5	88.5488	-1.23237	AMDHD2	135.684	1.53101	ANGPTL4	208.5	0.0691611	AMHR2	13.9406	-0.363683		AMDHD2	-0.305937	1.53101	-0.115975	1.26387	119.137		amidohydrolase domain containing 2
ANGPTL6	1.59865	-0.098102	AMER1	281.904	1.4978	ANGPTL5	288.948	-1.34879	AMICA1	106.155	0.563676		AMER1	-0.14285	1.4978	0.342119	1.87633	289.376		APC membrane recruitment protein 1
ANGPTL7	353.435	-2.62628	AMFR	2722.46	0.203406	ANGPTL6	2.36486	0.376344	AMIGO1	266.733	0.434439		AMFR	0.547326	0.203406	0.390675	0.27656	1.46793		autocrine motility factor receptor
ANK1	11219.4	-2.96759	AMH	1.75581	-0.0726079	ANGPTL7	405.235	-2.38508	AMIGO2	157.43	0.419641		AMH	0.33341	-0.0726079	0.29359	-0.0435986	0.244655		anti-Mullerian hormone
ANK2	34997.1	-1.82191	AMHR2	10.9092	-1.00541	ANK1	26315.9	-3.13342	AMIGO3	23.7184	-0.128247		AMHR2	-0.663845	-1.00541	-0.750164	-0.363683	0.244655		anti-Mullerian hormone receptor type 2
ANK3	19078.9	-0.641378	AMICA1	60.9356	-0.73686	ANK2	16244.8	-0.55577	AMMECR1	170.623	1.56048		AMICA1	-1.04582	-0.73686	0.340901	0.563676	490.603		#N/A
ANKAR	70.7574	0.31733	AMIGO1	215.158	-0.104622	ANK3	13262.2	-0.273408	AMMECR1L	936.349	0.494996		AMIGO1	-0.614386	-0.104622	-0.384849	0.434439	982.205		adhesion molecule with Ig like domain 1
ANKDD1A	32.1533	0.473427	AMIGO2	188.748	0.700444	ANKAR	82.962	0.398683	AMN1	754.988	-1.22938		AMIGO2	0.611444	0.700444	0.446372	0.419641	0.733966		adhesion molecule with Ig like domain 2
ANKDD1B	3.84988	0.231539	AMIGO3	29.6759	0.191167	ANKDD1A	43.4808	0.4559	AMOT	365.155	1.06405		AMIGO3	-0.0830109	0.191167	-0.032375	-0.128247	557.348		adhesion molecule with Ig like domain 3
ANKEF1	65.1977	-0.00454844	AMMECR1	260.473	2.11149	ANKDD1B	4.3711	0.448283	AMOTL1	4034.44	0.627159		AMMECR1	2.23206	2.11149	1.37628	1.56048	4510.94		Alport syndrome, mental retardation, midface hypoplasia and elliptocytosis chromosomal region gene 1
ANKFY1	2026.8	-0.217812	AMMECR1L	1029.66	0.618021	ANKEF1	47.9054	0.724482	AMOTL2	2060.49	-0.696176		AMMECR1L	0.984292	0.618021	0.38666	0.494996	20.5804		AMMECR1 like
ANKH	8811.33	-0.660043	AMN	0.244655	0.301701	ANKFN1	1.03012	-0.030432	AMPD1	4.22378	-0.274266		AMN	#N/A	0.301701	#N/A	#N/A	135.684		amnion associated transmembrane protein
ANKHD1	330.336	0.106652	AMN1	776.061	-1.30636	ANKFY1	1645.87	0.133768	AMPD2	313.303	1.83969		AMN1	-0.724676	-1.30636	-0.622716	-1.22938	281.904		antagonist of mitotic exit network 1 homolog
ANKHD1-EIF4EBP3	64.361	-0.442732	AMOT	269.457	0.502131	ANKH	8370.03	-0.569009	AMPD3	103.974	1.46756		AMOT	0.651671	0.502131	-0.332334	1.06405	2722.46		angiomotin
ANKIB1	1543.88	0.35576	AMOTL1	3744.05	0.419142	ANKHD1	246.825	-0.149623	AMPH	760.597	-0.794419		AMOTL1	0.894627	0.419142	-0.0147537	0.627159	1.75581		angiomotin like 1
ANKK1	1.23203	-0.319995	AMOTL2	1665.56	-1.79385	ANKHD1-EIF4EBP3	53.4718	-0.236474	AMT	1380.38	-1.18247		AMOTL2	1.30656	-1.79385	-0.773069	-0.696176	10.9092		angiomotin like 2
ANKLE1	2.0924	0.268223	AMPD1	3.06554	-0.602859	ANKIB1	2441.85	0.0173409	AMY2B	295.788	-0.478197		AMPD1	-0.289343	-0.602859	#N/A	-0.274266	60.9356		adenosine monophosphate deaminase 1
ANKLE2	1121.76	0.81972	AMPD2	528.329	2.47857	ANKLE1	2.79434	-0.29325	AMZ1	1.77692	0.355015		AMPD2	1.62377	2.47857	1.42779	1.83969	215.158		adenosine monophosphate deaminase 2
ANKMY1	142.723	-0.36595	AMPD3	314.757	2.78028	ANKLE2	976.095	0.566936	AMZ2	4140.2	-1.16477		AMPD3	2.1954	2.78028	2.26344	1.46756	188.748		adenosine monophosphate deaminase 3
ANKMY2	2680.74	-0.741418	AMPH	706.72	-1.23754	ANKMY1	80.2127	-0.542322	AMZ2P1	757.845	-0.852979		AMPH	0.403598	-1.23754	0.67408	-0.794419	29.6759		amphiphysin
ANKRA2	616.145	-0.256672	AMT	1243.91	-1.95781	ANKMY2	2645.83	-0.495061	ANAPC1	749.145	1.19236		AMT	-2.77522	-1.95781	-1.17335	-1.18247	260.473		aminomethyltransferase
ANKRD1	208404	0.130045	AMY2B	314.866	-0.41664	ANKRA2	683.741	-0.269831	ANAPC10	655.923	-1.17681		AMY2B	-1.55646	-0.41664	-0.921827	-0.478197	1029.66		amylase, alpha 2B (pancreatic)
ANKRD10	572.386	0.170181	AMZ1	3.18052	0.597868	ANKRD1	1.21099e+06	-1.91624	ANAPC11	1079.17	-1.04116		AMZ1	0.98651	0.597868	1.34258	0.355015	0.244655		archaelysin family metallopeptidase 1
ANKRD11	2194.5	0.0104373	AMZ2	4123.33	-1.37726	ANKRD10	486.876	0.142959	ANAPC13	5758.78	-1.27911		AMZ2	-0.750317	-1.37726	-0.367437	-1.16477	776.061		archaelysin family metallopeptidase 2
ANKRD12	2311.77	0.14363	AMZ2P1	694.3	-1.37783	ANKRD11	1434.56	0.278185	ANAPC15	884.959	-1.29254		AMZ2P1	-0.886155	-1.37783	-0.786992	-0.852979	269.457		#N/A
ANKRD13A	906.09	2.57968	ANAPC1	662.033	0.970639	ANKRD12	2284.62	0.0165631	ANAPC16	13819.5	-1.53199		ANAPC1	0.432002	0.970639	0.117751	1.19236	3744.05		anaphase promoting complex subunit 1
ANKRD13B	60.5813	1.18142	ANAPC10	684.484	-1.18627	ANKRD13A	1058.28	0.791663	ANAPC2	303.934	0.109473		ANAPC10	0.240855	-1.18627	-0.0307467	-1.17681	1665.56		anaphase promoting complex subunit 10
ANKRD13C	590.39	0.863748	ANAPC11	1128.75	-1.03649	ANKRD13B	69.0684	0.876215	ANAPC4	800.821	-0.259329		ANAPC11	-0.641626	-1.03649	-1.35384	-1.04116	3.06554		anaphase promoting complex subunit 11
ANKRD13D	195.468	0.29539	ANAPC13	5473.63	-1.76543	ANKRD13C	550.459	0.487367	ANAPC5	2569.99	0.170209		ANAPC13	0.12295	-1.76543	-0.426075	-1.27911	528.329		anaphase promoting complex subunit 13
ANKRD16	85.3481	-0.46556	ANAPC15	952.232	-1.17223	ANKRD13D	98.7984	1.09841	ANAPC7	1856.94	-0.346439		ANAPC15	-1.39266	-1.17223	-1.40192	-1.29254	314.757		anaphase promoting complex subunit 15
ANKRD17	3784.98	0.438867	ANAPC16	13588.3	-1.89162	ANKRD16	36.1372	0.732312	ANG	46.0263	0.789692		ANAPC16	-1.17296	-1.89162	-1.07781	-1.53199	706.72		anaphase promoting complex subunit 16
ANKRD18A	70.3515	-1.6294	ANAPC1P1	0.244655	0.301701	ANKRD17	4988.74	-0.107627	ANGEL1	442.179	0.883616		ANAPC1P1	0.291937	0.301701	#N/A	#N/A	1243.91		#N/A
ANKRD2	29905.8	-3.86663	ANAPC2	331.501	0.222603	ANKRD18A	20.455	-0.207356	ANGEL2	707.594	-0.0707931		ANAPC2	-0.654653	0.222603	-0.419162	0.109473	314.866		anaphase promoting complex subunit 2
ANKRD20A11P	0.603065	-0.289343	ANAPC4	887.776	-0.0923504	ANKRD18B	1.36062	-0.255007	ANGPT1	333.584	0.516371		ANAPC4	-0.198816	-0.0923504	0.373339	-0.259329	3.18052		anaphase promoting complex subunit 4
ANKRD20A12P	45.139	0.841902	ANAPC5	2761.7	0.251627	ANKRD18DP	0.671174	-0.235503	ANGPT2	1373.05	2.86573		ANAPC5	-0.0695196	0.251627	0.0144467	0.170209	4123.33		anaphase promoting complex subunit 5
ANKRD20A3	4.04948	-0.451731	ANAPC7	1907	-0.382129	ANKRD19P	2.62076	0.42076	ANGPT4	2.53846	0.416067		ANAPC7	0.262448	-0.382129	0.132651	-0.346439	694.3		anaphase promoting complex subunit 7
ANKRD20A4	4.04948	-0.451731	ANG	50.7595	0.928518	ANKRD2	62436.7	-3.0961	ANGPTL1	1541.68	-1.0693		ANG	-0.720971	0.928518	-0.470084	0.789692	662.033		angiogenin
ANKRD20A5P	1.23203	-0.319995	ANGEL1	481.503	0.987959	ANKRD20A12P	42.1875	1.26	ANGPTL2	3713.87	1.39321		ANGEL1	-0.46756	0.987959	-0.158371	0.883616	684.484		angel homolog 1
ANKRD22	1.86366	-0.332137	ANGEL2	753.629	-0.00811372	ANKRD20A19P	0.671174	-0.235503	ANGPTL4	679.326	-0.192726		ANGEL2	0.228215	-0.00811372	0.393281	-0.0707931	1128.75		angel homolog 2
ANKRD23	238.25	-1.32235	ANGPT1	216.843	-0.57763	ANKRD20A3	0.3776	0.215813	ANGPTL5	68.6491	1.40745		ANGPT1	0.172132	-0.57763	0.588631	0.516371	5473.63		angiopoietin 1
ANKRD24	4.51273	0.151837	ANGPT2	1835.22	3.2683	ANKRD20A4	3.62798	-0.200427	ANGPTL6	0.761537	0.311815		ANGPT2	2.48294	3.2683	2.75144	2.86573	952.232		angiopoietin 2
ANKRD26	1132.46	-0.1066	ANGPT4	0.244655	0.301701	ANKRD20A5P	2.05131	-0.26233	ANGPTL7	64.981	-1.11676		ANGPT4	-0.33867	0.301701	-0.204188	0.416067	13588.3		angiopoietin 4
ANKRD26P1	3.22386	-0.385818	ANGPTL1	1392.06	-1.7652	ANKRD20A8P	2.05131	-0.26233	ANK1	1550.19	-1.91619		ANGPTL1	-1.85362	-1.7652	-2.19806	-1.0693	0.244655		angiopoietin like 1
ANKRD27	965.495	0.380636	ANGPTL2	6408.04	2.0945	ANKRD22	3.64618	-0.355203	ANK2	9954.99	-0.123982		ANGPTL2	0.654466	2.0945	0.74114	1.39321	331.501		angiopoietin like 2
ANKRD28	1884.17	-0.00955075	ANGPTL4	688.191	-0.259954	ANKRD23	4642.75	-2.98157	ANK3	8392.41	-0.25071		ANGPTL4	2.6574	-0.259954	0.0691611	-0.192726	887.776		angiopoietin like 4
ANKRD29	403.998	-1.34697	ANGPTL5	27.2293	0.0432964	ANKRD24	8.71153	1.08699	ANKAR	102.447	-0.764332		ANGPTL5	-1.23237	0.0432964	-1.34879	1.40745	2761.7		angiopoietin like 5
ANKRD30B	2.9106	0.647566	ANGPTL6	1.46793	0.470252	ANKRD26	1409.87	-0.200013	ANKDD1A	70.7104	1.52443		ANGPTL6	-0.098102	0.470252	0.376344	0.311815	1907		angiopoietin like 6
ANKRD31	8.16173	0.437557	ANGPTL7	66.9949	-1.2018	ANKRD26P1	0.671174	-0.235503	ANKDD1B	15.1182	-0.828843		ANGPTL7	-2.62628	-1.2018	-2.38508	-1.11676	50.7595		angiopoietin like 7
ANKRD32	470.655	-0.462405	ANK1	1496.74	-2.60503	ANKRD27	857.966	0.246684	ANKEF1	31.2727	0.0963489		ANK1	-2.96759	-2.60503	-3.13342	-1.91619	481.503		ankyrin 1
ANKRD33B	1550.15	-2.47219	ANK2	8719.77	-0.608179	ANKRD28	1506.87	0.0421598	ANKFY1	1738.53	0.754114		ANK2	-1.82191	-0.608179	-0.55577	-0.123982	753.629		ankyrin 2
ANKRD34A	24.4501	-0.368713	ANK3	7526.15	-0.689857	ANKRD29	137.418	-0.288311	ANKH	7797.92	-0.316821		ANK3	-0.641378	-0.689857	-0.273408	-0.25071	216.843		ankyrin 3
ANKRD34C	318.585	-2.35538	ANKAR	96.7287	-1.12516	ANKRD31	10.1393	0.92172	ANKHD1	492.677	-1.43644		ANKAR	0.31733	-1.12516	0.398683	-0.764332	1835.22		ankyrin and armadillo repeat containing
ANKRD35	24.2259	0.42838	ANKDD1A	64.1291	1.44273	ANKRD32	503.885	-0.314615	ANKHD1-EIF4EBP3	73.104	-0.737322		ANKDD1A	0.473427	1.44273	0.4559	1.52443	0.244655		ankyrin repeat and death domain containing 1A
ANKRD36	98.8277	-0.840353	ANKDD1B	14.464	-1.16123	ANKRD33B	1891.58	-1.88259	ANKIB1	2225.4	0.671752		ANKDD1B	0.231539	-1.16123	0.448283	-0.828843	1392.06		ankyrin repeat and death domain containing 1B
ANKRD36B	46.3515	0.0045369	ANKEF1	39.5486	0.44155	ANKRD34A	34.8679	0.151256	ANKK1	0.507691	0.284249		ANKEF1	-0.00454844	0.44155	0.724482	0.0963489	6408.04		ankyrin repeat and EF-hand domain containing 1
ANKRD36BP2	8.62072	-0.663845	ANKFN1	0.244655	0.301701	ANKRD34B	1.46621	0.258648	ANKLE1	9.27016	0.161647		ANKFN1	#N/A	0.301701	-0.030432	#N/A	688.191		ankyrin repeat and fibronectin type III domain containing 1
ANKRD36C	5.88325	-0.575571	ANKFY1	1749.19	0.714608	ANKRD34C	19.6381	0.245798	ANKLE2	1290.47	0.409844		ANKFY1	-0.217812	0.714608	0.133768	0.754114	27.2293		ankyrin repeat and FYVE domain containing 1
ANKRD37	445.737	-1.13673	ANKH	8509.72	-0.185532	ANKRD35	23.0595	-0.394616	ANKMY1	103.85	0.152288		ANKH	-0.660043	-0.185532	-0.569009	-0.316821	1.46793		ANKH inorganic pyrophosphate transport regulator
ANKRD39	246.207	-0.654671	ANKHD1	536.347	-1.26178	ANKRD36	77.3518	0.7148	ANKMY2	2323.86	-1.02106		ANKHD1	0.106652	-1.26178	-0.149623	-1.43644	66.9949		ankyrin repeat and KH domain containing 1
ANKRD40	2822.67	0.37323	ANKHD1-EIF4EBP3	94.3963	-0.182191	ANKRD36B	26.0735	0.444297	ANKRA2	492.653	-0.404557		ANKHD1-EIF4EBP3	-0.442732	-0.182191	-0.236474	-0.737322	1496.74		#N/A
ANKRD42	256.389	0.319951	ANKIB1	1938	0.337986	ANKRD36BP2	3.64618	-0.355203	ANKRD1	405595	-1.90327		ANKIB1	0.35576	0.337986	0.0173409	0.671752	8719.77		ankyrin repeat and IBR domain containing 1
ANKRD44	282.508	0.491012	ANKLE1	8.24652	0.00975832	ANKRD36C	5.22865	0.146771	ANKRD10	364.292	1.13272		ANKLE1	0.268223	0.00975832	-0.29325	0.161647	7526.15		ankyrin repeat and LEM domain containing 1
ANKRD45	8.0696	-0.319241	ANKLE2	1475.26	0.609885	ANKRD37	93.937	0.607178	ANKRD11	1607.14	1.35671		ANKLE2	0.81972	0.609885	0.566936	0.409844	96.7287		ankyrin repeat and LEM domain containing 2
ANKRD46	1605.73	-0.420612	ANKMY1	117.351	0.331001	ANKRD39	241.81	-1.20854	ANKRD12	1692.09	0.905516		ANKMY1	-0.36595	0.331001	-0.542322	0.152288	64.1291		ankyrin repeat and MYND domain containing 1
ANKRD49	234.975	0.51568	ANKMY2	2255.32	-1.32754	ANKRD40	2776.39	-0.108368	ANKRD13A	1331.96	0.3366		ANKMY2	-0.741418	-1.32754	-0.495061	-1.02106	14.464		ankyrin repeat and MYND domain containing 2
ANKRD50	782.732	1.04291	ANKRA2	510.294	-0.418373	ANKRD42	226.824	0.501604	ANKRD13B	113.061	1.0891		ANKRA2	-0.256672	-0.418373	-0.269831	-0.404557	39.5486		ankyrin repeat family A member 2
ANKRD52	1113.29	0.664142	ANKRD1	382172	-2.86893	ANKRD44	321.15	-0.0225023	ANKRD13C	826.167	0.00247164		ANKRD1	0.130045	-2.86893	-1.91624	-1.90327	0.244655		ankyrin repeat domain 1
ANKRD53	3.9783	0.0079735	ANKRD10	443.191	1.40458	ANKRD45	2.86158	0.347044	ANKRD13D	230.456	0.820377		ANKRD10	0.170181	1.40458	0.142959	1.13272	1749.19		ankyrin repeat domain 10
ANKRD54	369.844	0.383556	ANKRD11	1754.75	1.4697	ANKRD46	1889.05	-0.65934	ANKRD16	93.5643	0.112256		ANKRD11	0.0104373	1.4697	0.278185	1.35671	8509.72		ankyrin repeat domain 11
ANKRD6	611.718	-0.333208	ANKRD12	1653.08	0.822309	ANKRD49	347.256	-0.164976	ANKRD17	4264.55	0.343389		ANKRD12	0.14363	0.822309	0.0165631	0.905516	536.347		ankyrin repeat domain 12
ANKRD61	5.83785	0.927839	ANKRD13A	1433.59	0.419483	ANKRD50	869.998	0.497344	ANKRD18A	15.4636	-0.202302		ANKRD13A	2.57968	0.419483	0.791663	0.3366	94.3963		ankyrin repeat domain 13A
ANKRD65	22.4296	-1.04337	ANKRD13B	111.881	1.06404	ANKRD52	885.533	0.583967	ANKRD18B	2.28461	0.379195		ANKRD13B	1.18142	1.06404	0.876215	1.0891	1938		ankyrin repeat domain 13B
ANKRD7	12.2482	-0.721457	ANKRD13C	890.307	0.0922851	ANKRD53	2.09329	0.329932	ANKRD2	3370.06	-3.87486		ANKRD13C	0.863748	0.0922851	0.487367	0.00247164	8.24652		ankyrin repeat domain 13C
ANKRD9	1410.03	-1.40331	ANKRD13D	292.223	1.16903	ANKRD54	332.739	-0.0367046	ANKRD20A11P	2.95455	-0.494044		ANKRD13D	0.29539	1.16903	1.09841	0.820377	1475.26		ankyrin repeat domain 13D
ANKS1A	2661.74	-0.843172	ANKRD16	81.7027	-0.273905	ANKRD6	429.031	0.259701	ANKRD20A12P	14.0723	-1.29429		ANKRD16	-0.46556	-0.273905	0.732312	0.112256	117.351		ankyrin repeat domain 16
ANKS1B	7.77838	0.293562	ANKRD17	4045.11	0.151996	ANKRD61	2.05131	-0.26233	ANKRD20A19P	0.253846	0.229365		ANKRD17	0.438867	0.151996	-0.107627	0.343389	2255.32		ankyrin repeat domain 17
ANKS3	107.739	0.156722	ANKRD18A	17.2702	-0.100916	ANKRD63	0.3776	0.215813	ANKRD20A3	0.761537	0.311815		ANKRD18A	-1.6294	-0.100916	-0.207356	-0.202302	510.294		ankyrin repeat domain 18A
ANKS4B	0.603065	-0.289343	ANKRD18B	0.978622	0.440842	ANKRD65	27.8582	-0.670971	ANKRD20A5P	0.507691	0.284249		ANKRD18B	#N/A	0.440842	-0.255007	0.379195	382172		ankyrin repeat domain 18B
ANKS6	156.027	0.685552	ANKRD18DP	0.978622	0.440842	ANKRD7	3.51866	0.493969	ANKRD20A8P	4.44709	-0.591983		ANKRD18DP	#N/A	0.440842	-0.235503	#N/A	443.191		#N/A
ANKZF1	945.554	-0.536216	ANKRD2	3470.01	-4.63002	ANKRD9	907.764	-0.840129	ANKRD20A9P	1.2387	-0.203701		ANKRD2	-3.86663	-4.63002	-3.0961	-3.87486	1754.75		ankyrin repeat domain 2
ANLN	28.6094	2.11924	ANKRD20A11P	3.06554	-0.602859	ANKS1A	1954.81	-0.621075	ANKRD22	2.28461	0.379195		ANKRD20A11P	-0.289343	-0.602859	#N/A	-0.494044	1653.08		#N/A
ANO1	895.982	-0.284178	ANKRD20A12P	16.4645	-1.04019	ANKS1B	27.9386	-0.966643	ANKRD23	524.574	-2.27017		ANKRD20A12P	0.841902	-1.04019	1.26	-1.29429	1433.59		#N/A
ANO10	691.494	0.473151	ANKRD20A19P	0.489311	0.377279	ANKS3	118.007	-0.0629897	ANKRD24	5.07691	0.743106		ANKRD20A19P	#N/A	0.377279	-0.235503	0.229365	111.881		#N/A
ANO2	99.0403	0.165792	ANKRD20A3	0.244655	0.301701	ANKS6	115.419	0.496443	ANKRD26	758.777	-0.078469		ANKRD20A3	-0.451731	0.301701	0.215813	0.311815	890.307		ankyrin repeat domain 20 family member A3
ANO3	1.59865	-0.098102	ANKRD20A5P	0.489311	0.377279	ANKZF1	651.526	0.24721	ANKRD26P1	9.74732	-0.0114816		ANKRD20A5P	-0.319995	0.377279	-0.26233	0.284249	292.223		#N/A
ANO4	2.96446	0.247813	ANKRD20A8P	4.08738	-0.764797	ANLN	89.7881	0.351303	ANKRD27	1264.01	0.173492		ANKRD20A8P	#N/A	-0.764797	-0.26233	-0.591983	81.7027		#N/A
ANO5	9507.02	-1.06367	ANKRD20A9P	1.2665	-0.284117	ANO1	382.194	0.43593	ANKRD28	1705.22	-0.122099		ANKRD20A9P	#N/A	-0.284117	#N/A	-0.203701	4045.11		#N/A
ANO6	3678.09	0.730861	ANKRD22	20.5511	2.18449	ANO10	432.993	0.760766	ANKRD29	166.804	0.980274		ANKRD22	-0.332137	2.18449	-0.355203	0.379195	17.2702		ankyrin repeat domain 22
ANO7	14.8159	0.703893	ANKRD23	511.44	-3.15662	ANO2	149.317	-0.185075	ANKRD30B	0.253846	0.229365		ANKRD23	-1.32235	-3.15662	-2.98157	-2.27017	0.978622		ankyrin repeat domain 23
ANO8	255.581	-0.502074	ANKRD24	6.11639	1.01434	ANO3	2.79434	-0.29325	ANKRD30BP3	0.253846	0.229365		ANKRD24	0.151837	1.01434	1.08699	0.743106	0.978622		ankyrin repeat domain 24
ANO9	1.86366	-0.332137	ANKRD26	693.431	-0.419443	ANO4	7.02479	0.595225	ANKRD31	4.06153	0.620714		ANKRD26	-0.1066	-0.419443	-0.200013	-0.078469	3470.01		ankyrin repeat domain 26
ANP32A	4201.15	-0.0873659	ANKRD26P1	7.80044	-0.346491	ANO5	2904.72	0.353396	ANKRD32	503.609	-0.409289		ANKRD26P1	-0.385818	-0.346491	-0.235503	-0.0114816	3.06554		#N/A
ANP32A-IT1	1.86366	-0.332137	ANKRD27	1326.31	0.201988	ANO6	3805.41	0.358609	ANKRD33B	839.206	-1.55428		ANKRD27	0.380636	0.201988	0.246684	0.173492	16.4645		ankyrin repeat domain 27
ANP32AP1	2.96446	0.247813	ANKRD28	1923.91	0.0810754	ANO7	11.7439	0.114884	ANKRD34A	90.0907	-0.626838		ANKRD28	-0.00955075	0.0810754	0.0421598	-0.122099	0.489311		ankyrin repeat domain 28
ANP32B	2060.78	-0.0273921	ANKRD29	113.192	0.258993	ANO8	175.157	0.295463	ANKRD34B	0.507691	0.284249		ANKRD29	-1.34697	0.258993	-0.288311	0.980274	0.244655		ankyrin repeat domain 29
ANP32C	0.413804	0.291937	ANKRD31	1.71259	0.479844	ANO9	3.75805	0.306751	ANKRD34C	186.054	0.667046		ANKRD31	0.437557	0.479844	0.92172	0.620714	0.489311		ankyrin repeat domain 31
ANP32E	2333.53	0.0512789	ANKRD32	439.157	-0.983461	ANP32A	3715.84	-0.300703	ANKRD35	37.2333	0.787844		ANKRD32	-0.462405	-0.983461	-0.314615	-0.409289	4.08738		#N/A
ANPEP	65.1643	2.23937	ANKRD33B	826.81	-1.91133	ANP32A-IT1	4.82085	0.811985	ANKRD36	39.7622	1.92403		ANKRD33B	-2.47219	-1.91133	-1.88259	-1.55428	1.2665		ankyrin repeat domain 33B
ANTXR1	1499.88	1.00111	ANKRD34A	79.372	-1.20984	ANP32AP1	1.7398	0.116161	ANKRD36B	14.9158	1.09935		ANKRD34A	-0.368713	-1.20984	0.151256	-0.626838	20.5511		ankyrin repeat domain 34A
ANTXR2	2555.63	0.589429	ANKRD34B	0.244655	0.301701	ANP32B	1783.57	-0.314467	ANKRD36BP2	3.23893	-0.12042		ANKRD34B	#N/A	0.301701	0.258648	0.284249	511.44		ankyrin repeat domain 34B
ANXA1	2158.04	0.539588	ANKRD34C	134.031	-0.049044	ANP32D	1.36062	-0.255007	ANKRD36C	1.52307	0.348632		ANKRD34C	-2.35538	-0.049044	0.245798	0.667046	6.11639		ankyrin repeat domain 34C
ANXA10	5.82071	1.68722	ANKRD35	33.7486	0.642412	ANP32E	2858.73	-0.472983	ANKRD37	364.278	-1.57743		ANKRD35	0.42838	0.642412	-0.394616	0.787844	693.431		ankyrin repeat domain 35
ANXA11	16336.7	-0.751267	ANKRD36	40.9871	2.11435	ANPEP	115.741	2.30051	ANKRD39	217.411	-1.56066		ANKRD36	-0.840353	2.11435	0.7148	1.92403	7.80044		ankyrin repeat domain 36
ANXA13	1.20623	0.33341	ANKRD36B	20.6375	1.56895	ANTXR1	2617.72	-0.192495	ANKRD40	2948.07	0.0219211		ANKRD36B	0.0045369	1.56895	0.444297	1.09935	1326.31		ankyrin repeat domain 36B
ANXA2	7250.54	1.30914	ANKRD36BP1	0.489311	0.377279	ANTXR2	2711.93	0.584194	ANKRD42	270.052	0.186531		ANKRD36BP1	#N/A	0.377279	#N/A	#N/A	1923.91		#N/A
ANXA2P1	2.67524	0.171726	ANKRD36BP2	2.533	-0.344521	ANXA1	2167.14	0.567777	ANKRD44	305.218	1.17713		ANKRD36BP2	-0.663845	-0.344521	-0.355203	-0.12042	113.192		#N/A
ANXA2P2	38.7884	1.2953	ANKRD36C	1.22328	0.457779	ANXA10	1.36062	-0.255007	ANKRD45	7.36152	0.985707		ANKRD36C	-0.575571	0.457779	0.146771	0.348632	1.71259		ankyrin repeat domain 36C
ANXA2P3	2.46105	0.527037	ANKRD37	510.798	-0.474442	ANXA11	14482.7	-0.809041	ANKRD46	1831.56	-1.03978		ANKRD37	-1.13673	-0.474442	0.607178	-1.57743	439.157		ankyrin repeat domain 37
ANXA2R	44.0595	-0.0873594	ANKRD39	235.267	-1.41388	ANXA2	9180.12	0.375069	ANKRD49	246.099	-0.0744299		ANKRD39	-0.654671	-1.41388	-1.20854	-1.56066	826.81		ankyrin repeat domain 39
ANXA3	2866.81	-1.83111	ANKRD40	3040.33	0.0076432	ANXA2P1	2.61181	0.29359	ANKRD50	1480.27	0.718088		ANKRD40	0.37323	0.0076432	-0.108368	0.0219211	79.372		ankyrin repeat domain 40
ANXA4	605.616	0.516565	ANKRD42	276.28	0.160238	ANXA2P2	40.23	0.547709	ANKRD52	861.669	2.50517		ANKRD42	0.319951	0.160238	0.501604	0.186531	0.244655		ankyrin repeat domain 42
ANXA5	4014.79	1.10597	ANKRD44	276.983	1.00592	ANXA2P3	3.14591	-0.0561378	ANKRD53	7.2394	-0.0831532		ANKRD44	0.491012	1.00592	-0.0225023	1.17713	134.031		ankyrin repeat domain 44
ANXA6	14287.4	-0.590156	ANKRD45	9.29691	1.3706	ANXA2R	33.477	-0.66639	ANKRD54	405.467	-0.183313		ANKRD45	-0.319241	1.3706	0.347044	0.985707	33.7486		ankyrin repeat domain 45
ANXA7	8494.97	-0.239905	ANKRD46	1740.53	-1.44992	ANXA3	7388.52	-2.49967	ANKRD6	582.165	0.667754		ANKRD46	-0.420612	-1.44992	-0.65934	-1.03978	40.9871		ankyrin repeat domain 46
ANXA8	2.87511	0.490655	ANKRD49	277.633	0.118844	ANXA4	460.228	0.947889	ANKRD61	1.49254	-0.10766		ANKRD49	0.51568	0.118844	-0.164976	-0.0744299	20.6375		ankyrin repeat domain 49
ANXA8L2	2.67524	0.171726	ANKRD50	1438.2	0.611071	ANXA5	5117.1	0.621281	ANKRD63	0.507691	0.284249		ANKRD50	1.04291	0.611071	0.497344	0.718088	0.489311		ankyrin repeat domain 50
ANXA9	6.71012	-0.435705	ANKRD52	971.171	2.72156	ANXA6	10351.4	-0.272235	ANKRD65	38.7354	-0.0312975		ANKRD52	0.664142	2.72156	0.583967	2.50517	2.533		ankyrin repeat domain 52
AOAH	54.1131	-0.766099	ANKRD53	6.04462	-0.343502	ANXA7	8229.48	-0.452879	ANKRD7	10.7627	0.0987169		ANKRD53	0.0079735	-0.343502	0.329932	-0.0831532	1.22328		ankyrin repeat domain 53
AOC2	12.3901	-0.314767	ANKRD54	487.897	0.167912	ANXA8L2	1.10411	0.252818	ANKRD9	527.843	-0.695885		ANKRD54	0.383556	0.167912	-0.0367046	-0.183313	510.798		ankyrin repeat domain 54
AOC3	626.359	-0.166887	ANKRD55	0.244655	0.301701	ANXA9	6.69973	-0.336424	ANKS1A	1646.29	0.188043		ANKRD55	#N/A	0.301701	#N/A	#N/A	235.267		ankyrin repeat domain 55
AOC4	2.96446	0.247813	ANKRD6	581.456	0.61237	AOAH	30.1879	1.14087	ANKS1B	83.9008	2.51779		ANKRD6	-0.333208	0.61237	0.259701	0.667754	3040.33		ankyrin repeat domain 6
AOX1	770.168	-1.54543	ANKRD61	2.24512	0.0429018	AOC2	6.91524	1.35367	ANKS3	111.65	1.66701		ANKRD61	0.927839	0.0429018	-0.26233	-0.10766	276.28		ankyrin repeat domain 61
AP1AR	746.249	0.0725664	ANKRD65	40.0093	-0.0421139	AOC3	748.543	-0.973487	ANKS6	191.883	0.92083		ANKRD65	-1.04337	-0.0421139	-0.670971	-0.0312975	276.983		ankyrin repeat domain 65
AP1B1	1190.67	0.263154	ANKRD7	10.4916	0.0328659	AOC4	0.671174	-0.235503	ANKZF1	681.164	-0.172115		ANKRD7	-0.721457	0.0328659	0.493969	0.0987169	9.29691		ankyrin repeat domain 7
AP1G1	2134.91	0.809162	ANKRD9	544.145	-0.733874	AOX1	417.003	-0.806769	ANLN	172.236	0.885175		ANKRD9	-1.40331	-0.733874	-0.840129	-0.695885	1740.53		ankyrin repeat domain 9
AP1G2	171.955	-0.395962	ANKS1A	1408.98	-0.2844	AOX2P	0.671174	-0.235503	ANO1	1344.46	2.56754		ANKS1A	-0.843172	-0.2844	-0.621075	0.188043	277.633		ankyrin repeat and sterile alpha motif domain containing 1A
AP1M1	747.013	0.153941	ANKS1B	9.22515	0.135186	AP1AR	342.992	0.668554	ANO10	674.523	0.784776		ANKS1B	0.293562	0.135186	-0.966643	2.51779	1438.2		ankyrin repeat and sterile alpha motif domain containing 1B
AP1M2	3.46469	0.811194	ANKS3	87.8754	1.39223	AP1B1	944.125	0.339951	ANO2	45.8222	-0.477622		ANKS3	0.156722	1.39223	-0.0629897	1.66701	971.171		ankyrin repeat and sterile alpha motif domain containing 3
AP1S1	234.632	0.571066	ANKS4B	0.244655	0.301701	AP1G1	1995.33	0.581752	ANO3	6.70117	-0.442132		ANKS4B	-0.289343	0.301701	#N/A	#N/A	6.04462		ankyrin repeat and sterile alpha motif domain containing 4B
AP1S2	9672.08	-0.115221	ANKS6	189.467	0.869708	AP1G2	104.496	1.087	ANO4	7.83868	0.788335		ANKS6	0.685552	0.869708	0.496443	0.92083	487.897		ankyrin repeat and sterile alpha motif domain containing 6
AP1S3	11.663	1.27642	ANKZF1	725.537	-0.108554	AP1M1	782.978	-0.169816	ANO5	6091.82	-0.374894		ANKZF1	-0.536216	-0.108554	0.24721	-0.172115	0.244655		ankyrin repeat and zinc finger domain containing 1
AP2A1	1405.78	0.0966323	ANLN	292.006	1.63873	AP1M2	1.10411	0.252818	ANO6	5096.88	0.818239		ANLN	2.11924	1.63873	0.351303	0.885175	581.456		anillin actin binding protein
AP2A2	770.585	0.34723	ANO1	782.543	2.07043	AP1S1	264.846	0.0627723	ANO7	12.6007	0.694785		ANO1	-0.284178	2.07043	0.43593	2.56754	2.24512		anoctamin 1
AP2B1	10938.9	-0.362636	ANO10	863.343	1.15278	AP1S2	5131.97	-0.014221	ANO8	168.103	1.02185		ANO10	0.473151	1.15278	0.760766	0.784776	40.0093		anoctamin 10
AP2M1	8963.36	-0.0535508	ANO2	69.757	0.321878	AP1S3	12.6005	0.761189	ANO9	0.253846	0.229365		ANO2	0.165792	0.321878	-0.185075	-0.477622	10.4916		anoctamin 2
AP2S1	818.578	0.321197	ANO3	6.82181	-0.535887	AP2A1	1187.74	0.210528	ANP32A	5738.82	-0.666919		ANO3	-0.098102	-0.535887	-0.29325	-0.442132	544.145		anoctamin 3
AP3B1	2450.35	0.0380306	ANO4	8.85082	0.997371	AP2A2	777.929	0.26997	ANP32A-IT1	2.28461	0.379195		ANO4	0.247813	0.997371	0.595225	0.788335	1408.98		anoctamin 4
AP3B2	4.04948	-0.451731	ANO5	5274.38	-0.973258	AP2B1	8650.47	-0.193877	ANP32AP1	2.95455	-0.494044		ANO5	-1.06367	-0.973258	0.353396	-0.374894	9.22515		anoctamin 5
AP3D1	2894.08	0.032624	ANO6	5188.06	0.801979	AP2M1	12554.9	-0.449501	ANP32B	2124.5	-0.615675		ANO6	0.730861	0.801979	0.358609	0.818239	87.8754		anoctamin 6
AP3M1	1989.64	0.335377	ANO7	15.2983	0.957909	AP2S1	883.074	0.122385	ANP32C	2.95455	-0.494044		ANO7	0.703893	0.957909	0.114884	0.694785	0.244655		anoctamin 7
AP3M2	998.391	0.0592497	ANO8	199.267	1.26122	AP3B1	1676.37	0.218497	ANP32E	4462.94	-1.04199		ANO8	-0.502074	1.26122	0.295463	1.02185	189.467		anoctamin 8
AP3S1	1297.26	0.609911	ANO9	1.71259	0.479844	AP3B2	2.61181	0.29359	ANPEP	257.256	2.78618		ANO9	-0.332137	0.479844	0.306751	0.229365	725.537		anoctamin 9
AP3S2	412.839	-0.628536	ANP32A	5443.29	-0.997516	AP3D1	2337.95	0.207846	ANTXR1	3551.97	1.52993		ANP32A	-0.0873659	-0.997516	-0.300703	-0.666919	292.006		acidic nuclear phosphoprotein 32 family member A
AP4B1	529.373	-0.0094218	ANP32A-IT1	2.44655	0.498817	AP3M1	1849.16	0.0948278	ANTXR2	4264.07	0.288389		ANP32A-IT1	-0.332137	0.498817	0.811985	0.379195	782.543		#N/A
AP4E1	845.14	0.943163	ANP32AP1	4.53347	-0.287125	AP3M2	1980.18	-0.661702	ANXA1	4254.15	1.24148		ANP32AP1	0.247813	-0.287125	0.116161	-0.494044	863.343		#N/A
AP4M1	268.124	0.272949	ANP32B	2315.92	-0.475982	AP3S1	1538.19	0.261135	ANXA10	2.98508	-0.169103		ANP32B	-0.0273921	-0.475982	-0.314467	-0.615675	69.757		acidic nuclear phosphoprotein 32 family member B
AP4S1	661.344	-0.725862	ANP32C	3.55485	-0.539452	AP3S2	322.387	-0.508163	ANXA11	12452.4	-1.2075		ANP32C	0.291937	-0.539452	#N/A	-0.494044	6.82181		#N/A
AP5B1	360.943	0.183445	ANP32E	4141.28	-1.57362	AP4B1	523.685	0.0876647	ANXA13	0.984851	-0.376123		ANP32E	0.0512789	-1.57362	-0.472983	-1.04199	8.85082		acidic nuclear phosphoprotein 32 family member E
AP5M1	2665.25	-0.0322549	ANPEP	924.87	3.99333	AP4E1	1067.76	0.605904	ANXA2	10151.5	1.30471		ANPEP	2.23937	3.99333	2.30051	2.78618	5274.38		alanyl aminopeptidase, membrane
AP5S1	366.964	-0.372898	ANTXR1	3704.64	1.58473	AP4M1	294.897	-0.336683	ANXA2P1	0.253846	0.229365		ANTXR1	1.00111	1.58473	-0.192495	1.52993	5188.06		anthrax toxin receptor 1
AP5Z1	122.958	0.897954	ANTXR2	4338.86	0.250987	AP4S1	440.831	-0.357892	ANXA2P2	43.0412	0.883956		ANTXR2	0.589429	0.250987	0.584194	0.288389	15.2983		anthrax toxin receptor 2
APAF1	262.851	0.335173	ANXA1	4042.24	1.13847	AP5B1	256.372	0.427217	ANXA2P3	2.22355	-0.343673		ANXA1	0.539588	1.13847	0.567777	1.24148	199.267		annexin A1
APBA1	139.585	-0.0980592	ANXA10	2.533	-0.344521	AP5M1	2811.41	-0.235774	ANXA2R	30.2669	-0.913398		ANXA10	1.68722	-0.344521	-0.255007	-0.169103	1.71259		annexin A10
APBA2	21.8461	-0.129147	ANXA11	13145.4	-1.16522	AP5S1	274.819	-0.203069	ANXA3	1056.8	-2.08981		ANXA11	-0.751267	-1.16522	-0.809041	-1.2075	5443.29		annexin A11
APBA3	92.0281	0.479967	ANXA13	1.02185	-0.517426	AP5Z1	135.766	0.223616	ANXA4	1105.26	0.302242		ANXA13	0.33341	-0.517426	#N/A	-0.376123	2.44655		annexin A13
APBB1	1483.75	0.156508	ANXA2	14104.1	1.7463	APAF1	173.949	0.897266	ANXA5	10553.3	0.469185		ANXA2	1.30914	1.7463	0.375069	1.30471	4.53347		annexin A2
APBB1IP	79.8361	-0.77194	ANXA2P1	2.69121	0.51773	APBA1	159.84	0.859421	ANXA6	11494.8	-0.0868936		ANXA2P1	0.171726	0.51773	0.29359	0.229365	2315.92		#N/A
APBB2	1855.62	0.352876	ANXA2P2	69.0222	1.54006	APBA2	13.2716	0.980131	ANXA7	7270.99	-0.477044		ANXA2P2	1.2953	1.54006	0.547709	0.883956	3.55485		#N/A
APBB3	546.584	-1.36347	ANXA2P3	3.26697	-0.161609	APBA3	74.2447	0.243266	ANXA8L2	0.253846	0.229365		ANXA2P3	0.527037	-0.161609	-0.0561378	-0.343673	4141.28		#N/A
APC	2555.37	0.306841	ANXA2R	35.0012	-0.670744	APBB1	1781.75	-0.143358	ANXA9	5.83845	0.828635		ANXA2R	-0.0873594	-0.670744	-0.66639	-0.913398	924.87		annexin A2 receptor
APC2	0.810704	0.32171	ANXA3	1123.63	-1.99848	APBB1IP	55.061	1.14465	AOAH	92.6938	2.2707		ANXA3	-1.83111	-1.99848	-2.49967	-2.08981	3704.64		annexin A3
APCDD1	988.901	-1.57776	ANXA4	1434.31	0.74818	APBB2	1796.75	0.0369781	AOC2	11.5853	0.610601		ANXA4	0.516565	0.74818	0.947889	0.302242	4338.86		annexin A4
APCDD1L	15.565	3.28716	ANXA5	11490.7	0.573565	APBB3	428.389	-0.710447	AOC3	489.678	-0.479351		ANXA5	1.10597	0.573565	0.621281	0.469185	4042.24		annexin A5
APCDD1L-AS1	3.10932	0.704285	ANXA6	12894.6	0.101625	APC	2191	0.339606	AOC4	0.507691	0.284249		ANXA6	-0.590156	0.101625	-0.272235	-0.0868936	2.533		annexin A6
APEH	2621.89	-0.401458	ANXA7	7661.85	-0.439981	APC2	1.36062	-0.255007	AOX1	83.6949	-0.0747077		ANXA7	-0.239905	-0.439981	-0.452879	-0.477044	13145.4		annexin A7
APEX1	2607.72	-0.0472882	ANXA8	0.978622	0.440842	APCDD1	1264.48	-1.172	AP1AR	758.478	-0.501473		ANXA8	0.490655	0.440842	#N/A	#N/A	1.02185		annexin A8
APEX2	574.212	-0.535018	ANXA8L2	1.71259	0.479844	APCDD1L	7.14646	0.628867	AP1B1	1376.65	1.03593		ANXA8L2	0.171726	0.479844	0.252818	0.229365	14104.1		#N/A
APH1A	3155.15	-0.421412	ANXA9	7.09501	1.13289	APCDD1L-AS1	4.3711	0.448283	AP1G1	2382.22	0.44659		ANXA9	-0.435705	1.13289	-0.336424	0.828635	2.69121		annexin A9
APH1B	357.228	0.286341	AOAH	127.768	2.74736	APEH	2512.26	-0.538875	AP1G2	152.193	1.23322		AOAH	-0.766099	2.74736	1.14087	2.2707	69.0222		acyloxyacyl hydrolase
API5	2661.69	0.484863	AOC2	8.93727	0.371486	APEX1	1861.56	-0.101073	AP1M1	655.229	0.549302		AOC2	-0.314767	0.371486	1.35367	0.610601	3.26697		amine oxidase, copper containing 2
APIP	797.757	0.0714414	AOC3	464.313	-0.774011	APEX2	431.167	-0.241094	AP1S1	389.622	0.460648		AOC3	-0.166887	-0.774011	-0.973487	-0.479351	35.0012		amine oxidase, copper containing 3
APITD1	42.8908	0.702593	AOC4	0.244655	0.301701	APH1A	2294.37	-0.270488	AP1S2	9342.5	-1.59607		AOC4	0.247813	0.301701	-0.235503	0.284249	1123.63		#N/A
APITD1-CORT	91.9912	-0.149859	AOX1	77.0111	-0.364245	APH1B	356.399	0.470515	AP1S3	18.7942	0.24006		AOX1	-1.54543	-0.364245	-0.806769	-0.0747077	1434.31		aldehyde oxidase 1
APLF	67.3559	0.928234	AOX2P	0.244655	0.301701	API5	2120.41	0.377857	AP2A1	1249.26	0.237748		AOX2P	#N/A	0.301701	-0.235503	#N/A	11490.7		#N/A
APLN	611.333	1.71668	AP1AR	842.918	-0.314668	APIP	748.814	-0.220247	AP2A2	1059.45	1.04047		AP1AR	0.0725664	-0.314668	0.668554	-0.501473	12894.6		adaptor related protein complex 1 associated regulatory protein
APLNR	2209.26	-1.87231	AP1B1	2019.81	1.57791	APITD1	54.5157	0.0239958	AP2B1	8306.34	-0.388809		AP1B1	0.263154	1.57791	0.339951	1.03593	7661.85		adaptor related protein complex 1 beta 1 subunit
APLP1	563.585	-1.11668	AP1G1	2571.82	0.534595	APITD1-CORT	59.4493	-0.224864	AP2M1	11096.4	-0.44969		AP1G1	0.809162	0.534595	0.581752	0.44659	0.978622		adaptor related protein complex 1 gamma 1 subunit
APLP2	21060.1	-0.181874	AP1G2	228.395	1.7852	APLF	84.4957	0.877136	AP2S1	1291.62	-0.179039		AP1G2	-0.395962	1.7852	1.087	1.23322	1.71259		adaptor related protein complex 1 gamma 2 subunit
APMAP	1695.12	0.234911	AP1M1	804.238	0.868241	APLN	713.849	1.79587	AP3B1	1859.07	0.383392		AP1M1	0.153941	0.868241	-0.169816	0.549302	7.09501		adaptor related protein complex 1 mu 1 subunit
APOA1	3959.63	-3.32004	AP1M2	0.489311	0.377279	APLNR	138.765	-0.092896	AP3B2	2.00023	0.00577597		AP1M2	0.811194	0.377279	0.252818	#N/A	127.768		adaptor related protein complex 1 mu 2 subunit
APOA1BP	2271.41	-0.536201	AP1S1	544.381	1.00608	APLP1	590.821	-0.113208	AP3D1	2161.59	0.72563		AP1S1	0.571066	1.00608	0.0627723	0.460648	8.93727		adaptor related protein complex 1 sigma 1 subunit
APOA4	2.20632	0.462281	AP1S2	10640.3	-1.19844	APLP2	31516.9	-0.513815	AP3M1	2538.59	-0.568702		AP1S2	-0.115221	-1.19844	-0.014221	-1.59607	464.313		adaptor related protein complex 1 sigma 2 subunit
APOA5	0.413804	0.291937	AP1S3	24.5667	0.592854	APMAP	1844.23	0.125877	AP3M2	1243.55	-0.28982		AP1S3	1.27642	0.592854	0.761189	0.24006	0.244655		adaptor related protein complex 1 sigma 3 subunit
APOB	32118.6	-3.51538	AP2A1	1434.39	0.455958	APOA1	8798.1	-2.72685	AP3S1	2020.72	-0.100393		AP2A1	0.0966323	0.455958	0.210528	0.237748	77.0111		adaptor related protein complex 2 alpha 1 subunit
APOBEC2	7414.5	0.203321	AP2A2	1401.86	1.43704	APOA1BP	2292.14	-0.654508	AP3S2	146.223	1.32374		AP2A2	0.34723	1.43704	0.26997	1.04047	0.244655		adaptor related protein complex 2 alpha 2 subunit
APOBEC3A	4.93686	-0.515197	AP2B1	9206.42	-0.212884	APOA4	3.7113	0.619258	AP4B1	380.126	0.168978		AP2B1	-0.362636	-0.212884	-0.193877	-0.388809	842.918		adaptor related protein complex 2 beta 1 subunit
APOBEC3B	8.57884	0.608505	AP2M1	12671.8	-0.189893	APOB	6286.75	-2.62496	AP4E1	1164.16	0.720898		AP2M1	-0.0535508	-0.189893	-0.449501	-0.44969	2019.81		adaptor related protein complex 2 mu 1 subunit
APOBEC3C	404.427	-0.0964886	AP2S1	1933.4	0.628713	APOBEC2	5113.85	0.149843	AP4M1	323.398	0.0873221		AP2S1	0.321197	0.628713	0.122385	-0.179039	2571.82		adaptor related protein complex 2 sigma 1 subunit
APOBEC3D	21.8982	-0.169648	AP3B1	2168.16	0.623326	APOBEC3B	25.3417	-0.752563	AP4S1	698.05	-1.06631		AP3B1	0.0380306	0.623326	0.218497	0.383392	228.395		adaptor related protein complex 3 beta 1 subunit
APOBEC3F	76.9864	-0.65829	AP3B2	3.95771	0.355646	APOBEC3C	322.411	0.322693	AP5B1	358.522	0.675155		AP3B2	-0.451731	0.355646	0.29359	0.00577597	804.238		adaptor related protein complex 3 beta 2 subunit
APOBEC3G	198.281	-1.38571	AP3D1	2440.45	0.891	APOBEC3D	16.6209	0.346777	AP5M1	2276.23	-0.681497		AP3D1	0.032624	0.891	0.207846	0.72563	0.489311		adaptor related protein complex 3 delta 1 subunit
APOBEC3H	0.603065	-0.289343	AP3M1	2818	-0.378379	APOBEC3F	51.425	0.513502	AP5S1	259.513	0.170165		AP3M1	0.335377	-0.378379	0.0948278	-0.568702	544.381		adaptor related protein complex 3 mu 1 subunit
APOBEC4	0.603065	-0.289343	AP3M2	1471.62	0.0407156	APOBEC3G	51.3737	0.30869	AP5Z1	184.248	1.30243		AP3M2	0.0592497	0.0407156	-0.661702	-0.28982	10640.3		adaptor related protein complex 3 mu 2 subunit
APOBR	27.7358	-0.0393662	AP3S1	2013.24	-0.207416	APOBEC3H	3.73245	0.0644285	APAF1	277.755	1.89649		AP3S1	0.609911	-0.207416	0.261135	-0.100393	24.5667		adaptor related protein complex 3 sigma 1 subunit
APOC1	38.7222	0.661666	AP3S2	132.072	1.179	APOBEC4	0.741552	0.242125	APBA1	216.496	1.30244		AP3S2	-0.628536	1.179	-0.508163	1.32374	1434.39		adaptor related protein complex 3 sigma 2 subunit
APOC4-APOC2	2.20632	0.462281	AP4B1	445.67	0.431014	APOBR	14.5392	2.34033	APBA2	15.9923	1.62992		AP4B1	-0.0094218	0.431014	0.0876647	0.168978	1401.86		adaptor related protein complex 4 beta 1 subunit
APOD	51828.4	-2.3298	AP4E1	964.265	0.292143	APOC1	58.6011	2.99656	APBA3	96.3069	0.851148		AP4E1	0.943163	0.292143	0.605904	0.720898	9206.42		adaptor related protein complex 4 epsilon 1 subunit
APOE	171.223	0.65149	AP4M1	343.965	0.145386	APOC1P1	3.30799	0.54422	APBB1	1796.51	0.0630167		AP4M1	0.272949	0.145386	-0.336683	0.0873221	12671.8		adaptor related protein complex 4 mu 1 subunit
APOL1	1619.69	-0.620701	AP4S1	645.095	-1.62909	APOC4-APOC2	3.7113	0.619258	APBB1IP	84.2349	1.31554		AP4S1	-0.725862	-1.62909	-0.357892	-1.06631	1933.4		adaptor related protein complex 4 sigma 1 subunit
APOL2	1210.78	0.742607	AP5B1	405.141	0.843822	APOD	9694.83	-1.28572	APBB2	1944.79	1.13656		AP5B1	0.183445	0.843822	0.427217	0.675155	2168.16		adaptor related protein complex 5 beta 1 subunit
APOL3	3820.99	-1.9252	AP5M1	2361.77	-0.695682	APOE	181.227	2.26307	APBB3	253.845	-0.524034		AP5M1	-0.0322549	-0.695682	-0.235774	-0.681497	3.95771		adaptor related protein complex 5 mu 1 subunit
APOL4	474.181	0.212943	AP5S1	266.565	0.152244	APOL1	463.512	0.175264	APC	2415.02	0.921428		AP5S1	-0.372898	0.152244	-0.203069	0.170165	2440.45		adaptor related protein complex 5 sigma 1 subunit
APOL5	3.08851	0.557807	AP5Z1	255.566	1.74798	APOL2	2820.35	-0.388262	APC2	3.04615	0.487455		AP5Z1	0.897954	1.74798	0.223616	1.30243	2818		adaptor related protein complex 5 zeta 1 subunit
APOL6	1021.99	-0.320332	APAF1	348.65	2.20839	APOL3	1503.53	-1.40321	APCDD1	310.376	-1.06376		APAF1	0.335173	2.20839	0.897266	1.89649	1471.62		apoptotic peptidase activating factor 1
APOLD1	10065.5	-2.04223	APBA1	274.017	1.62676	APOL4	243.289	-0.441946	APCDD1L	51.9773	2.37877		APBA1	-0.0980592	1.62676	0.859421	1.30244	2013.24		amyloid beta precursor protein binding family A member 1
APOM	49.957	-0.743838	APBA2	29.3587	2.56796	APOL5	2.05131	-0.26233	APCDD1L-AS1	3.29999	0.521817		APBA2	-0.129147	2.56796	0.980131	1.62992	132.072		amyloid beta precursor protein binding family A member 2
APOO	2768.41	-1.01801	APBA3	113.594	1.08718	APOL6	534.83	0.993479	APEH	2408.8	-0.403121		APBA3	0.479967	1.08718	0.243266	0.851148	445.67		amyloid beta precursor protein binding family A member 3
APOOL	4592.76	-0.714934	APBB1	1651.89	-0.240042	APOLD1	26328.4	-3.03401	APEX1	2738.76	-0.369118		APBB1	0.156508	-0.240042	-0.143358	0.0630167	964.265		amyloid beta precursor protein binding family B member 1
APOPT1	546.046	0.422086	APBB1IP	147.082	2.05023	APOM	26.1616	-0.591207	APEX2	403.368	0.157215		APBB1IP	-0.77194	2.05023	1.14465	1.31554	343.965		amyloid beta precursor protein binding family B member 1 interacting protein
APP	26092.2	-0.0345052	APBB2	1777.92	0.960601	APOO	2790.51	-1.20595	APH1A	2544.85	0.25601		APBB2	0.352876	0.960601	0.0369781	1.13656	645.095		amyloid beta precursor protein binding family B member 2
APPBP2	1024.75	0.93524	APBB3	323.169	0.00194739	APOOL	4874.2	-0.765153	APH1B	508.781	0.102764		APBB3	-1.36347	0.00194739	-0.710447	-0.524034	405.141		amyloid beta precursor protein binding family B member 3
APPL1	4041.4	-0.0198294	APC	2156.52	0.675941	APOPT1	882.632	-0.299496	API5	3212.12	-0.159031		APC	0.306841	0.675941	0.339606	0.921428	2361.77		APC, WNT signaling pathway regulator
APPL2	1796.74	-0.891854	APC2	2.93587	0.558239	APP	26758.4	-0.208399	APIP	1550.89	-1.15366		APC2	0.32171	0.558239	-0.255007	0.487455	266.565		APC2, WNT signaling pathway regulator
APRT	280.873	0.736097	APCDD1	369.7	-0.615326	APPBP2	960.141	0.782037	APITD1	99.7465	-0.709489		APCDD1	-1.57776	-0.615326	-1.172	-1.06376	255.566		APC down-regulated 1
APTX	605.359	0.395253	APCDD1L	162.293	3.67647	APPL1	3527.77	-0.16455	APITD1-CORT	80.9349	1.26302		APCDD1L	3.28716	3.67647	0.628867	2.37877	348.65		APC down-regulated 1 like
AQP1	65657.8	-2.46794	APCDD1L-AS1	10.0309	1.44208	APPL2	1437.96	-0.532179	APLF	156.81	0.0732285		APCDD1L-AS1	0.704285	1.44208	0.448283	0.521817	274.017		#N/A
AQP10	11.52	-0.844583	APEH	2542.04	-0.362136	APRT	382.581	-0.485788	APLN	5660.38	3.45097		APEH	-0.401458	-0.362136	-0.538875	-0.403121	29.3587		acylaminoacyl-peptide hydrolase
AQP11	32.2934	0.0749784	APEX1	3053.15	-0.17965	APTX	626.52	-0.023296	APLNR	522.415	-1.53499		APEX1	-0.0472882	-0.17965	-0.101073	-0.369118	113.594		apurinic/apyrimidinic endodeoxyribonuclease 1
AQP3	253.355	0.964888	APEX2	460.624	0.366572	AQP1	42722.7	-2.62774	APLP1	570.057	0.100969		APEX2	-0.535018	0.366572	-0.241094	0.157215	1651.89		apurinic/apyrimidinic endodeoxyribonuclease 2
AQP4	4755.31	-3.12843	APH1A	3022.69	0.541181	AQP10	28.8455	-1.15201	APLP2	26782.5	0.0302536		APH1A	-0.421412	0.541181	-0.270488	0.25601	147.082		aph-1 homolog A, gamma-secretase subunit
AQP5	4.39963	1.04942	APH1B	539.132	0.152862	AQP11	42.4073	-0.0393722	APMAP	1723.48	-0.12008		APH1B	0.286341	0.152862	0.470515	0.102764	1777.92		aph-1 homolog B, gamma-secretase subunit
AQP7	17065.3	-3.02728	API5	3344.01	-0.153108	AQP2	2.05131	-0.26233	APOA1	1176.38	-1.25864		API5	0.484863	-0.153108	0.377857	-0.159031	323.169		apoptosis inhibitor 5
AQP7P1	2177.09	-3.1874	APIP	1572.73	-1.28307	AQP3	865.196	0.413116	APOA1BP	2958.29	-1.26761		APIP	0.0714414	-1.28307	-0.220247	-1.15366	2156.52		APAF1 interacting protein
AQP7P3	517.573	-2.83438	APITD1	100.513	-0.830693	AQP4	1129.91	-1.34982	APOA4	1.01538	0.328729		APITD1	0.702593	-0.830693	0.0239958	-0.709489	2.93587		#N/A
AQP9	16.644	1.27692	APITD1-CORT	63.6545	0.927018	AQP5	3.94174	-0.132464	APOB	1622.64	-1.09654		APITD1-CORT	-0.149859	0.927018	-0.224864	1.26302	369.7		#N/A
AQPEP	8.43176	-0.172615	APLF	164.067	0.0939636	AQP7	6048.1	-2.10038	APOBEC2	7025.08	-0.941383		APLF	0.928234	0.0939636	0.877136	0.0732285	162.293		aprataxin and PNKP like factor
AQR	1016.87	0.42747	APLN	4649.73	3.55132	AQP7P1	1569.85	-2.67767	APOBEC3A	1.26923	0.340251		APLN	1.71668	3.55132	1.79587	3.45097	10.0309		apelin
AR	5594.23	-1.09892	APLNR	727.338	-0.465035	AQP7P3	219.293	-1.95586	APOBEC3B	11.6464	1.12842		APLNR	-1.87231	-0.465035	-0.092896	-1.53499	2542.04		apelin receptor
ARAF	1993.06	-0.341055	APLP1	554.863	-0.0485971	AQP8	0.3776	0.215813	APOBEC3C	553.601	0.395852		APLP1	-1.11668	-0.0485971	-0.113208	0.100969	3053.15		amyloid beta precursor like protein 1
ARAP1	1795.61	-0.715265	APLP2	30279	0.229625	AQP9	38.4214	2.94116	APOBEC3D	30.6944	0.757646		APLP2	-0.181874	0.229625	-0.513815	0.0302536	460.624		amyloid beta precursor like protein 2
ARAP2	130.247	1.92202	APMAP	2234.53	0.390185	AQPEP	26.1292	-1.0589	APOBEC3F	90.0009	0.406104		APMAP	0.234911	0.390185	0.125877	-0.12008	3022.69		adipocyte plasma membrane associated protein
ARAP3	563.719	0.270457	APOA1	933.188	-3.84821	AQR	890.505	0.358001	APOBEC3G	90.9857	0.378759		APOA1	-3.32004	-3.84821	-2.72685	-1.25864	539.132		apolipoprotein A1
ARC	2.96446	0.247813	APOA1BP	3047.73	-1.33444	AR	1963.46	0.162849	APOBEC3H	4.25431	0.0493423		APOA1BP	-0.536201	-1.33444	-0.654508	-1.26761	3344.01		#N/A
ARCN1	6513.38	0.40606	APOA4	0.244655	0.301701	ARAF	1774.67	-0.585077	APOBR	80.408	2.77503		APOA4	0.462281	0.301701	0.619258	0.328729	1572.73		apolipoprotein A4
AREG	8.88631	-0.461263	APOB	1291.22	-2.93257	ARAP1	957.993	0.196431	APOC1	259.854	1.93101		APOB	-3.51538	-2.93257	-2.62496	-1.09654	100.513		apolipoprotein B
AREL1	1932.25	-0.12192	APOBEC2	7061.03	-1.08613	ARAP2	155.033	0.588508	APOC1P1	0.253846	0.229365		APOBEC2	0.203321	-1.08613	0.149843	-0.941383	63.6545		apolipoprotein B mRNA editing enzyme catalytic subunit 2
ARF1	10651.2	-0.312762	APOBEC3B	28.4233	2.24128	ARAP3	919.217	-0.155237	APOC4-APOC2	5.5846	0.800669		APOBEC3B	0.608505	2.24128	-0.752563	1.12842	164.067		apolipoprotein B mRNA editing enzyme catalytic subunit 3B
ARF3	1889.5	0.47514	APOBEC3C	557.409	0.342377	ARC	13.9692	0.119268	APOD	6821.73	-0.793399		APOBEC3C	-0.0964886	0.342377	0.322693	0.395852	4649.73		apolipoprotein B mRNA editing enzyme catalytic subunit 3C
ARF4	4285.96	1.41329	APOBEC3D	26.8118	0.568614	ARCN1	4908.3	0.203769	APOE	2807.78	3.60025		APOBEC3D	-0.169648	0.568614	0.346777	0.757646	727.338		apolipoprotein B mRNA editing enzyme catalytic subunit 3D
ARF5	1438.6	-0.376533	APOBEC3F	89.4306	0.34029	AREG	2.07471	-0.040534	APOH	0.253846	0.229365		APOBEC3F	-0.65829	0.34029	0.513502	0.406104	554.863		apolipoprotein B mRNA editing enzyme catalytic subunit 3F
ARF6	1260.02	1.14101	APOBEC3G	136.448	1.02469	AREL1	1415.52	0.16293	APOL1	481.443	0.902392		APOBEC3G	-1.38571	1.02469	0.30869	0.378759	30279		apolipoprotein B mRNA editing enzyme catalytic subunit 3G
ARFGAP1	445.273	0.343615	APOBEC3H	5.22421	0.188521	ARF1	8996.67	-0.465372	APOL2	1331.94	0.483438		APOBEC3H	-0.289343	0.188521	0.0644285	0.0493423	2234.53		apolipoprotein B mRNA editing enzyme catalytic subunit 3H
ARFGAP2	3278.14	-0.407583	APOBR	203.884	3.84695	ARF3	1350.81	0.501243	APOL3	410.938	-0.570356		APOBR	-0.0393662	3.84695	2.34033	2.77503	933.188		apolipoprotein B receptor
ARFGAP3	1242.79	0.826223	APOC1	838.767	3.19737	ARF4	3717.88	1.05191	APOL4	350.302	-0.396225		APOC1	0.661666	3.19737	2.99656	1.93101	3047.73		apolipoprotein C1
ARFGEF1	1936.18	0.63268	APOC1P1	0.978622	0.440842	ARF5	1240.46	-0.446253	APOL5	2.53846	0.416067		APOC1P1	#N/A	0.440842	0.54422	0.229365	0.244655		#N/A
ARFGEF2	6981.9	-0.43094	APOC2	2.44655	0.498817	ARF6	1059.05	0.735056	APOL6	1023.8	0.802279		APOC2	#N/A	0.498817	#N/A	#N/A	1291.22		apolipoprotein C2
ARFIP1	753.414	0.745855	APOC4-APOC2	19.3278	2.11822	ARFGAP1	440.57	0.104467	APOLD1	1388.32	-2.59392		APOC4-APOC2	0.462281	2.11822	0.619258	0.800669	7061.03		#N/A
ARFIP2	601.636	0.248882	APOD	5716.87	-1.75602	ARFGAP2	2162.19	-0.204644	APOM	65.6605	-2.10259		APOD	-2.3298	-1.75602	-1.28572	-0.793399	28.4233		apolipoprotein D
ARFRP1	817.092	-0.69553	APOE	1339.69	3.33401	ARFGAP3	814.644	0.714413	APOO	2465.05	-1.91916		APOE	0.65149	3.33401	2.26307	3.60025	557.409		apolipoprotein E
ARG1	1.23203	-0.319995	APOH	0.489311	0.377279	ARFGEF1	1821.93	0.341082	APOOL	2925.45	-1.07063		APOH	#N/A	0.377279	#N/A	0.229365	26.8118		apolipoprotein H
ARG2	570.114	-0.916913	APOL1	1103.16	2.04002	ARFGEF2	3599.61	0.174865	APOPT1	1013.27	-1.01231		APOL1	-0.620701	2.04002	0.175264	0.902392	89.4306		apolipoprotein L1
ARGLU1	2408.57	0.0303029	APOL2	2026.09	1.16673	ARFIP1	608.11	0.43446	APP	33603	0.130737		APOL2	0.742607	1.16673	-0.388262	0.483438	136.448		apolipoprotein L2
ARHGAP1	5395.04	-0.90008	APOL3	646.32	0.438664	ARFIP2	417.034	0.397088	APPBP2	1482.69	0.275379		APOL3	-1.9252	0.438664	-1.40321	-0.570356	5.22421		apolipoprotein L3
ARHGAP10	3438.85	-0.514622	APOL4	647.297	0.849323	ARFRP1	724.29	-0.756284	APPL1	3718.71	-0.184232		APOL4	0.212943	0.849323	-0.441946	-0.396225	203.884		apolipoprotein L4
ARHGAP11A	63.8762	1.02235	APOL5	0.978622	0.440842	ARG1	0.671174	-0.235503	APPL2	1039.14	0.151235		APOL5	0.557807	0.440842	-0.26233	0.416067	838.767		apolipoprotein L5
ARHGAP11B	4.30202	0.363131	APOL6	1581.08	1.44948	ARG2	122.348	0.506707	APRT	504.605	-0.255457		APOL6	-0.320332	1.44948	0.993479	0.802279	0.978622		apolipoprotein L6
ARHGAP12	1415.77	0.0697886	APOLD1	1641.49	-1.69336	ARGLU1	3330.46	-0.171781	APTX	692.117	-0.348446		APOLD1	-2.04223	-1.69336	-3.03401	-2.59392	2.44655		apolipoprotein L domain containing 1
ARHGAP15	170.365	-1.13696	APOM	74.5653	-1.6567	ARHGAP1	5737.82	-0.912996	AQP1	3862.06	-1.71524		APOM	-0.743838	-1.6567	-0.591207	-2.10259	19.3278		apolipoprotein M
ARHGAP17	1597.54	-0.0323708	APOO	2508.04	-2.13394	ARHGAP10	3960.72	-0.875099	AQP10	24.459	-1.48356		APOO	-1.01801	-2.13394	-1.20595	-1.91916	5716.87		apolipoprotein O
ARHGAP18	353.648	2.44495	APOOL	2898.74	-1.2922	ARHGAP11A	74.6572	0.300718	AQP11	34.7044	-0.140768		APOOL	-0.714934	-1.2922	-0.765153	-1.07063	1339.69		apolipoprotein O like
ARHGAP19	339.293	-0.261435	APOPT1	1043.76	-1.06638	ARHGAP11B	6.0044	0.329061	AQP2	0.253846	0.229365		APOPT1	0.422086	-1.06638	-0.299496	-1.01231	0.489311		apoptogenic 1, mitochondrial
ARHGAP20	13.3814	-0.503115	APP	33695.4	0.0526858	ARHGAP12	1244.22	0.0290681	AQP3	299.049	2.76874		APP	-0.0345052	0.0526858	-0.208399	0.130737	1103.16		amyloid beta precursor protein
ARHGAP21	2510.12	0.936881	APPBP2	1488.65	0.208278	ARHGAP15	127.362	-0.809622	AQP4	166.968	-2.64951		APPBP2	0.93524	0.208278	0.782037	0.275379	2026.09		amyloid beta precursor protein binding protein 2
ARHGAP22	39.2824	1.08846	APPL1	3655.19	-0.334515	ARHGAP17	1306.31	-0.116686	AQP5	3.26946	0.220271		APPL1	-0.0198294	-0.334515	-0.16455	-0.184232	646.32		adaptor protein, phosphotyrosine interacting with PH domain and leucine zipper 1
ARHGAP23	1475.46	0.220751	APPL2	997.528	-0.0292311	ARHGAP18	314.682	1.94459	AQP6	1.49254	-0.10766		APPL2	-0.891854	-0.0292311	-0.532179	0.151235	647.297		adaptor protein, phosphotyrosine interacting with PH domain and leucine zipper 2
ARHGAP24	2103.04	-0.87961	APRT	614.617	0.133857	ARHGAP19	265.416	-0.222608	AQP7	2241.81	-0.92964		APRT	0.736097	0.133857	-0.485788	-0.255457	0.978622		adenine phosphoribosyltransferase
ARHGAP25	132.534	1.06394	APTX	781.967	-0.128518	ARHGAP20	31.2603	0.374307	AQP7P1	487.752	-1.42298		APTX	0.395253	-0.128518	-0.023296	-0.348446	1581.08		aprataxin
ARHGAP26	4465.66	-1.24417	AQP1	5125.19	-0.70998	ARHGAP21	2753.31	0.620463	AQP7P3	226.712	-1.44016		AQP1	-2.46794	-0.70998	-2.62774	-1.71524	1641.49		aquaporin 1 (Colton blood group)
ARHGAP27	856.223	-0.0889308	AQP10	23.9485	-2.00175	ARHGAP22	66.6077	0.702661	AQP9	69.5232	2.82268		AQP10	-0.844583	-2.00175	-1.15201	-1.48356	74.5653		aquaporin 10
ARHGAP28	133.091	1.1498	AQP11	32.3818	-0.374862	ARHGAP23	1795.38	-0.470678	AQPEP	34.277	-2.09469		AQP11	0.0749784	-0.374862	-0.0393722	-0.140768	2508.04		aquaporin 11
ARHGAP29	2412	0.823091	AQP2	0.244655	0.301701	ARHGAP24	1006.6	0.054524	AQR	1106.11	0.423973		AQP2	#N/A	0.301701	-0.26233	0.229365	2898.74		aquaporin 2
ARHGAP30	153.131	-0.156793	AQP3	292.81	2.90342	ARHGAP25	129.812	1.32126	AR	3564.78	-0.0465766		AQP3	0.964888	2.90342	0.413116	2.76874	1043.76		aquaporin 3 (Gill blood group)
ARHGAP31	4767.25	-0.525522	AQP4	164.718	-3.98415	ARHGAP26	3983.33	-0.996318	ARAF	1410.13	-0.582707		AQP4	-3.12843	-3.98415	-1.34982	-2.64951	33695.4		aquaporin 4
ARHGAP32	285.881	0.329084	AQP5	3.95771	0.355646	ARHGAP27	557.257	0.283056	ARAP1	1380.4	1.12926		AQP5	1.04942	0.355646	-0.132464	0.220271	1488.65		aquaporin 5
ARHGAP33	56.6239	-0.210827	AQP6	1.2665	-0.284117	ARHGAP28	46.3307	2.08066	ARAP2	141.369	1.24012		AQP6	#N/A	-0.284117	#N/A	-0.10766	3655.19		aquaporin 6
ARHGAP35	6766.17	-0.163159	AQP7	1815.35	-2.26576	ARHGAP29	3188.73	0.0924066	ARAP3	566.096	1.19223		AQP7	-3.02728	-2.26576	-2.10038	-0.92964	997.528		aquaporin 7
ARHGAP36	0.413804	0.291937	AQP7P1	434.11	-2.51562	ARHGAP30	54.4969	1.93108	ARC	7.01608	0.145205		AQP7P1	-3.1874	-2.51562	-2.67767	-1.42298	614.617		#N/A
ARHGAP39	21.8621	0.95108	AQP7P3	201.389	-2.59205	ARHGAP31	1869.02	0.356835	ARCN1	6028.7	0.456548		AQP7P3	-2.83438	-2.59205	-1.95586	-1.44016	781.967		#N/A
ARHGAP4	250.632	-1.68839	AQP8	0.733966	0.416361	ARHGAP32	217.592	0.635476	AREG	3.46224	-0.443418		AQP8	#N/A	0.416361	0.215813	#N/A	5125.19		aquaporin 8
ARHGAP42	603.935	0.985931	AQP9	160.782	3.8617	ARHGAP33	55.048	0.39707	AREL1	1274.37	0.718782		AQP9	1.27692	3.8617	2.94116	2.82268	23.9485		aquaporin 9
ARHGAP44	342.791	0.270865	AQPEP	36.6568	-2.0751	ARHGAP35	7963.04	-0.174876	ARF1	9489.42	-0.560349		AQPEP	-0.172615	-2.0751	-1.0589	-2.09469	32.3818		#N/A
ARHGAP5	5754.51	0.617213	AQR	1210.22	0.538571	ARHGAP36	2.07471	-0.040534	ARF3	2443.24	0.925533		AQR	0.42747	0.538571	0.358001	0.423973	0.244655		aquarius intron-binding spliceosomal factor
ARHGAP5-AS1	343.814	0.245246	AR	2846.31	-0.81087	ARHGAP39	21.1449	0.586424	ARF4	7312.04	-0.039903		AR	-1.09892	-0.81087	0.162849	-0.0465766	292.81		androgen receptor
ARHGAP6	262.033	0.350645	ARAF	1510.03	-0.497877	ARHGAP4	58.3885	0.218325	ARF5	1552.29	-0.00276917		ARAF	-0.341055	-0.497877	-0.585077	-0.582707	164.718		A-Raf proto-oncogene, serine/threonine kinase
ARHGAP9	44.9808	-0.543045	ARAP1	1728.16	1.44052	ARHGAP40	0.671174	-0.235503	ARF6	2191.27	-0.194688		ARAP1	-0.715265	1.44052	0.196431	1.12926	3.95771		ArfGAP with RhoGAP domain, ankyrin repeat and PH domain 1
ARHGDIA	594.375	0.602346	ARAP2	113.522	0.901039	ARHGAP42	357.168	1.23973	ARFGAP1	477.517	1.40803		ARAP2	1.92202	0.901039	0.588508	1.24012	1.2665		ArfGAP with RhoGAP domain, ankyrin repeat and PH domain 2
ARHGDIB	3539.74	-0.629515	ARAP3	786.157	1.64364	ARHGAP44	315.505	0.332113	ARFGAP2	1938.51	-0.0821317		ARAP3	0.270457	1.64364	-0.155237	1.19223	1815.35		ArfGAP with RhoGAP domain, ankyrin repeat and PH domain 3
ARHGEF1	403.146	0.107129	ARC	6.0014	-0.0203278	ARHGAP5	6362.43	0.151079	ARFGAP3	1661.39	0.362102		ARC	0.247813	-0.0203278	0.119268	0.145205	434.11		activity regulated cytoskeleton associated protein
ARHGEF10	1088.88	0.213859	ARCN1	6897.2	0.65618	ARHGAP5-AS1	308.908	0.116572	ARFGEF1	2136.5	0.631027		ARCN1	0.40606	0.65618	0.203769	0.456548	201.389		archain 1
ARHGEF10L	1734.4	-0.320432	AREG	3.31019	-0.621595	ARHGAP6	255.509	0.0866102	ARFGEF2	3524.89	0.461623		AREG	-0.461263	-0.621595	-0.040534	-0.443418	0.733966		amphiregulin
ARHGEF11	2434	-0.508788	AREL1	1407.35	0.846021	ARHGAP9	15.6045	1.10046	ARFIP1	1167.92	-0.0925208		AREL1	-0.12192	0.846021	0.16293	0.718782	160.782		apoptosis resistant E3 ubiquitin protein ligase 1
ARHGEF12	12117	0.320317	ARF1	10830.4	-0.291907	ARHGDIA	451.538	0.279985	ARFIP2	636.105	0.0434158		ARF1	-0.312762	-0.291907	-0.465372	-0.560349	36.6568		ADP ribosylation factor 1
ARHGEF15	971.828	-0.28579	ARF3	2993.79	1.21605	ARHGDIB	1124.26	0.335228	ARFRP1	483.001	0.0977052		ARF3	0.47514	1.21605	0.501243	0.925533	1210.22		ADP ribosylation factor 3
ARHGEF16	1.59865	-0.098102	ARF4	8287.64	0.169449	ARHGEF1	288.222	0.350858	ARG1	1.26923	0.340251		ARF4	1.41329	0.169449	1.05191	-0.039903	2846.31		ADP ribosylation factor 4
ARHGEF17	3851.3	-0.435367	ARF5	1719.05	0.150725	ARHGEF10	1028.61	-0.000613501	ARG2	330.795	-1.03562		ARF5	-0.376533	0.150725	-0.446253	-0.00276917	1510.03		ADP ribosylation factor 5
ARHGEF18	239.657	0.184016	ARF6	2697.21	0.215779	ARHGEF10L	2669.36	-0.839491	ARGFX	0.253846	0.229365		ARF6	1.14101	0.215779	0.735056	-0.194688	1728.16		ADP ribosylation factor 6
ARHGEF19	39.4941	0.702765	ARFGAP1	625.071	1.76912	ARHGEF11	2235.85	-0.319848	ARGLU1	1986.91	-0.56544		ARFGAP1	0.343615	1.76912	0.104467	1.40803	113.522		ADP ribosylation factor GTPase activating protein 1
ARHGEF2	1090.79	0.953208	ARFGAP2	2123.82	0.0496312	ARHGEF12	11122.4	0.109016	ARHGAP1	3070.45	-0.617631		ARFGAP2	-0.407583	0.0496312	-0.204644	-0.0821317	786.157		ADP ribosylation factor GTPase activating protein 2
ARHGEF25	468.49	-0.740935	ARFGAP3	2005.56	0.668673	ARHGEF15	517.11	-0.20302	ARHGAP10	1827.52	-0.742335		ARFGAP3	0.826223	0.668673	0.714413	0.362102	6.0014		ADP ribosylation factor GTPase activating protein 3
ARHGEF26	129.436	-0.098201	ARFGEF1	2093.44	0.533567	ARHGEF16	5.077	-0.140915	ARHGAP11A	115.487	0.627129		ARFGEF1	0.63268	0.533567	0.341082	0.631027	6897.2		ADP ribosylation factor guanine nucleotide exchange factor 1
ARHGEF26-AS1	5.00441	0.595145	ARFGEF2	3273.4	0.235796	ARHGEF17	3365.38	-0.303737	ARHGAP11B	5.07691	0.743106		ARFGEF2	-0.43094	0.235796	0.174865	0.461623	3.31019		ADP ribosylation factor guanine nucleotide exchange factor 2
ARHGEF28	79.4668	1.67446	ARFIP1	1274.12	0.0289395	ARHGEF18	195.247	0.189417	ARHGAP12	1803.37	-0.210055		ARFIP1	0.745855	0.0289395	0.43446	-0.0925208	1407.35		ADP ribosylation factor interacting protein 1
ARHGEF3	928.019	0.517692	ARFIP2	808.832	0.484585	ARHGEF19	68.3907	0.0926604	ARHGAP15	63.0226	0.0629112		ARFIP2	0.248882	0.484585	0.397088	0.0434158	10830.4		ADP ribosylation factor interacting protein 2
ARHGEF33	15.9087	0.139289	ARFRP1	531.763	0.232618	ARHGEF2	740.648	1.26277	ARHGAP17	851.112	0.639956		ARFRP1	-0.69553	0.232618	-0.756284	0.0977052	2993.79		ADP ribosylation factor related protein 1
ARHGEF34P	13.5375	-0.239332	ARG1	0.244655	0.301701	ARHGEF25	429.027	-0.327592	ARHGAP18	1037.37	2.33959		ARG1	-0.319995	0.301701	-0.235503	0.340251	8287.64		arginase 1
ARHGEF35	47.0618	-0.810627	ARG2	1105.7	1.465	ARHGEF26	202.121	-0.245448	ARHGAP19	228.729	0.498317		ARG2	-0.916913	1.465	0.506707	-1.03562	1719.05		arginase 2
ARHGEF37	2184.69	-0.482851	ARGLU1	2354.55	-0.196463	ARHGEF26-AS1	5.22865	0.146771	ARHGAP20	67.9887	1.02627		ARGLU1	0.0303029	-0.196463	-0.171781	-0.56544	2697.21		arginine and glutamate rich 1
ARHGEF38	0.413804	0.291937	ARHGAP1	3994.87	-0.00157714	ARHGEF28	101.189	2.11562	ARHGAP21	4159.38	1.16084		ARHGAP1	-0.90008	-0.00157714	-0.912996	-0.617631	625.071		Rho GTPase activating protein 1
ARHGEF39	7.15395	-0.259985	ARHGAP10	1871.85	-0.802658	ARHGEF3	619.45	0.874859	ARHGAP22	127.034	2.11506		ARHGAP10	-0.514622	-0.802658	-0.875099	-0.742335	2123.82		Rho GTPase activating protein 10
ARHGEF4	58.091	-0.91574	ARHGAP11A	179.191	1.2923	ARHGEF33	18.0278	-0.672108	ARHGAP23	1522.12	-0.226336		ARHGAP11A	1.02235	1.2923	0.300718	0.627129	2005.56		Rho GTPase activating protein 11A
ARHGEF40	510.328	1.23122	ARHGAP11B	8.07363	1.24315	ARHGEF34P	23.9137	0.168794	ARHGAP24	1650.87	-0.0651018		ARHGAP11B	0.363131	1.24315	0.329061	0.743106	2093.44		Rho GTPase activating protein 11B
ARHGEF5	62.9037	-0.209027	ARHGAP12	1659.73	-0.556446	ARHGEF35	14.4439	-0.188642	ARHGAP25	345.389	1.84464		ARHGAP12	0.0697886	-0.556446	0.0290681	-0.210055	3273.4		Rho GTPase activating protein 12
ARHGEF6	4273.23	-0.269328	ARHGAP15	71.3114	0.238989	ARHGEF37	1378.63	0.40901	ARHGAP26	1658.2	-0.0570993		ARHGAP15	-1.13696	0.238989	-0.809622	0.0629112	1274.12		Rho GTPase activating protein 15
ARHGEF7	1939.51	0.473331	ARHGAP17	990.122	0.860334	ARHGEF38	0.671174	-0.235503	ARHGAP27	528.483	0.678868		ARHGAP17	-0.0323708	0.860334	-0.116686	0.639956	808.832		Rho GTPase activating protein 17
ARHGEF9	6499.74	-1.82573	ARHGAP18	1636.55	2.8798	ARHGEF39	9.28702	0.35575	ARHGAP28	340.665	1.28297		ARHGAP18	2.44495	2.8798	1.94459	2.33959	531.763		Rho GTPase activating protein 18
ARID1A	1706.87	0.634528	ARHGAP19	253.237	0.633853	ARHGEF4	63.65	0.231436	ARHGAP29	2611.51	1.03044		ARHGAP19	-0.261435	0.633853	-0.222608	0.498317	0.244655		Rho GTPase activating protein 19
ARID1B	2020.53	0.159842	ARHGAP20	35.5191	-0.0678619	ARHGEF40	631.216	0.728709	ARHGAP30	189.275	1.83032		ARHGAP20	-0.503115	-0.0678619	0.374307	1.02627	1105.7		Rho GTPase activating protein 20
ARID2	796.446	0.478637	ARHGAP21	3696.87	0.93903	ARHGEF5	25.0766	0.0104712	ARHGAP31	2404.07	0.650705		ARHGAP21	0.936881	0.93903	0.620463	1.16084	2354.55		Rho GTPase activating protein 21
ARID3A	45.0648	-0.210836	ARHGAP22	146.866	2.36961	ARHGEF6	8397.07	-0.768444	ARHGAP32	256.9	2.00652		ARHGAP22	1.08846	2.36961	0.702661	2.11506	3994.87		Rho GTPase activating protein 22
ARID3B	71.2464	0.0550897	ARHGAP23	1628.54	-0.149871	ARHGEF7	2239.97	0.293149	ARHGAP33	49.7424	0.64645		ARHGAP23	0.220751	-0.149871	-0.470678	-0.226336	1871.85		Rho GTPase activating protein 23
ARID4A	1023.96	0.65155	ARHGAP24	1700.87	-0.0839158	ARHGEF9	5105.95	-1.09008	ARHGAP35	5223.04	1.47349		ARHGAP24	-0.87961	-0.0839158	0.054524	-0.0651018	179.191		Rho GTPase activating protein 24
ARID4B	1539.32	0.108753	ARHGAP25	530.991	2.38162	ARID1A	2476.41	-0.0844534	ARHGAP36	0.253846	0.229365		ARHGAP25	1.06394	2.38162	1.32126	1.84464	8.07363		Rho GTPase activating protein 25
ARID5A	856.616	-0.980403	ARHGAP26	1642.44	-0.176485	ARID1B	1801.67	0.0871943	ARHGAP39	52.382	0.339861		ARHGAP26	-1.24417	-0.176485	-0.996318	-0.0570993	1659.73		Rho GTPase activating protein 26
ARID5B	9153.5	-0.799895	ARHGAP27	742.265	1.2025	ARID2	727.05	0.370317	ARHGAP4	60.2417	1.15953		ARHGAP27	-0.0889308	1.2025	0.283056	0.678868	71.3114		Rho GTPase activating protein 27
ARIH1	3785.81	0.200865	ARHGAP28	425.863	1.58862	ARID3A	21.6079	1.15993	ARHGAP40	0.761537	0.311815		ARHGAP28	1.1498	1.58862	2.08066	1.28297	990.122		Rho GTPase activating protein 28
ARIH2	8688.71	-0.723054	ARHGAP29	3479.23	1.43766	ARID3B	115.517	-0.424304	ARHGAP42	610.803	1.31041		ARHGAP29	0.823091	1.43766	0.0924066	1.03044	1636.55		Rho GTPase activating protein 29
ARIH2OS	16.7323	-0.369841	ARHGAP30	548.015	3.02202	ARID3C	2.07471	-0.040534	ARHGAP44	296.909	0.226192		ARHGAP30	-0.156793	3.02202	1.93108	1.83032	253.237		Rho GTPase activating protein 30
ARL1	5671.04	-0.15103	ARHGAP31	2458	0.636403	ARID4A	1026.17	0.183379	ARHGAP5	7655.91	0.180959		ARHGAP31	-0.525522	0.636403	0.356835	0.650705	35.5191		Rho GTPase activating protein 31
ARL10	93.2155	0.123803	ARHGAP32	244.369	2.00138	ARID4B	1160.67	0.315319	ARHGAP5-AS1	482.293	-0.86716		ARHGAP32	0.329084	2.00138	0.635476	2.00652	3696.87		Rho GTPase activating protein 32
ARL11	19.8048	-0.139838	ARHGAP33	54.8037	0.77735	ARID5A	832.487	-0.674885	ARHGAP6	398.49	1.34743		ARHGAP33	-0.210827	0.77735	0.39707	0.64645	146.866		Rho GTPase activating protein 33
ARL13B	235.024	0.272633	ARHGAP35	4037.73	1.07512	ARID5B	1808.2	-0.115457	ARHGAP8	0.253846	0.229365		ARHGAP35	-0.163159	1.07512	-0.174876	1.47349	1628.54		Rho GTPase activating protein 35
ARL14EP	1115.87	0.142069	ARHGAP36	0.733966	0.416361	ARIH1	3381.72	0.177763	ARHGAP9	64.7899	0.620738		ARHGAP36	0.291937	0.416361	-0.040534	0.229365	1700.87		Rho GTPase activating protein 36
ARL15	994.302	-0.649877	ARHGAP39	50.8606	0.236642	ARIH2	11937.2	-1.06358	ARHGDIA	635.778	0.900165		ARHGAP39	0.95108	0.236642	0.586424	0.339861	530.991		Rho GTPase activating protein 39
ARL16	342.139	0.148691	ARHGAP4	168.439	2.45146	ARIH2OS	19.3299	-0.0662701	ARHGDIB	1859.88	0.474429		ARHGAP4	-1.68839	2.45146	0.218325	1.15953	1642.44		Rho GTPase activating protein 4
ARL17	14.5671	-0.284306	ARHGAP42	508.185	1.00941	ARL1	3816.67	-0.0332928	ARHGEF1	362.404	1.3212		ARHGAP42	0.985931	1.00941	1.23973	1.31041	742.265		Rho GTPase activating protein 42
ARL17A	144.437	-0.953968	ARHGAP44	340.078	0.436587	ARL10	70.0071	0.897575	ARHGEF10	1360.59	0.0853939		ARHGAP44	0.270865	0.436587	0.332113	0.226192	425.863		Rho GTPase activating protein 44
ARL2	604.812	-0.540869	ARHGAP5	6813.15	-0.190746	ARL11	11.9906	1.18343	ARHGEF10L	1237.69	0.0733517		ARHGAP5	0.617213	-0.190746	0.151079	0.180959	3479.23		Rho GTPase activating protein 5
ARL2BP	2800.5	0.0322241	ARHGAP5-AS1	444.742	-1.36561	ARL13B	215.831	0.259846	ARHGEF11	1367.23	1.32172		ARHGAP5-AS1	0.245246	-1.36561	0.116572	-0.86716	548.015		#N/A
ARL2-SNX15	378.347	0.414021	ARHGAP6	335.039	1.07478	ARL14EP	1192.21	-0.120965	ARHGEF12	11129.7	0.433604		ARHGAP6	0.350645	1.07478	0.0866102	1.34743	2458		Rho GTPase activating protein 6
ARL3	1816.3	-0.708931	ARHGAP8	0.489311	0.377279	ARL15	924.552	-0.535559	ARHGEF15	340.286	0.484326		ARHGAP8	#N/A	0.377279	#N/A	0.229365	244.369		Rho GTPase activating protein 8
ARL4A	286.346	2.07461	ARHGAP9	151.702	1.82139	ARL16	343.85	0.230126	ARHGEF16	0.253846	0.229365		ARHGAP9	-0.543045	1.82139	1.10046	0.620738	54.8037		Rho GTPase activating protein 9
ARL4C	174.951	2.95597	ARHGDIA	980.301	1.52859	ARL17	12.4311	-0.687636	ARHGEF17	2676.32	0.832104		ARHGDIA	0.602346	1.52859	0.279985	0.900165	4037.73		Rho GDP dissociation inhibitor alpha
ARL4D	162.094	-1.03689	ARHGDIB	3256.34	1.37369	ARL17A	64.6656	0.35806	ARHGEF18	285.623	1.36475		ARHGDIB	-0.629515	1.37369	0.335228	0.474429	0.733966		Rho GDP dissociation inhibitor beta
ARL5A	3190.63	0.0156777	ARHGEF1	559.819	1.89913	ARL2	755.564	-1.01748	ARHGEF19	43.1023	1.08859		ARHGEF1	0.107129	1.89913	0.350858	1.3212	50.8606		Rho guanine nucleotide exchange factor 1
ARL5B	349.105	0.615216	ARHGEF10	1271.88	-0.170228	ARL2BP	3007.71	-0.207942	ARHGEF2	2883.11	1.1024		ARHGEF10	0.213859	-0.170228	-0.000613501	0.0853939	168.439		Rho guanine nucleotide exchange factor 10
ARL6	149.332	-0.00825884	ARHGEF10L	1315.17	0.13017	ARL2-SNX15	298.044	0.36153	ARHGEF25	433.42	1.53037		ARHGEF10L	-0.320432	0.13017	-0.839491	0.0733517	508.185		Rho guanine nucleotide exchange factor 10 like
ARL6IP1	1862.52	0.232072	ARHGEF11	1371.45	1.3101	ARL3	1675.94	-0.572513	ARHGEF26	74.0906	0.650642		ARHGEF11	-0.508788	1.3101	-0.319848	1.32172	340.078		Rho guanine nucleotide exchange factor 11
ARL6IP4	2258.31	-0.678291	ARHGEF12	11279.9	0.393033	ARL4A	359.046	1.10433	ARHGEF26-AS1	2.03076	0.360044		ARHGEF12	0.320317	0.393033	0.109016	0.433604	6813.15		Rho guanine nucleotide exchange factor 12
ARL6IP5	10887.8	1.14977	ARHGEF15	645.451	1.48626	ARL4C	122.536	2.74605	ARHGEF28	315.103	2.9046		ARHGEF15	-0.28579	1.48626	-0.20302	0.484326	444.742		Rho guanine nucleotide exchange factor 15
ARL6IP6	184.137	1.05521	ARHGEF16	8.31829	1.26952	ARL4D	286.674	-1.21246	ARHGEF3	1472.45	-0.441134		ARHGEF16	-0.098102	1.26952	-0.140915	0.229365	335.039		Rho guanine nucleotide exchange factor 16
ARL8A	987.165	-0.0900019	ARHGEF17	2661.48	0.775154	ARL5A	2689.28	-0.0236267	ARHGEF33	17.3627	0.641109		ARHGEF17	-0.435367	0.775154	-0.303737	0.832104	0.489311		Rho guanine nucleotide exchange factor 17
ARL8B	5601.28	-0.00461881	ARHGEF18	345.816	1.62685	ARL5B	263.779	0.783114	ARHGEF34P	27.6692	2.14036		ARHGEF18	0.184016	1.62685	0.189417	1.36475	151.702		Rho/Rac guanine nucleotide exchange factor 18
ARL9	0.997409	0.00386693	ARHGEF19	66.9785	1.6945	ARL6	112.149	0.273874	ARHGEF35	13.1694	1.24239		ARHGEF19	0.702765	1.6945	0.0926604	1.08859	980.301		Rho guanine nucleotide exchange factor 19
ARMC1	1531.07	0.505311	ARHGEF2	3215.1	1.24267	ARL6IP1	3590.18	-0.453721	ARHGEF37	1579.93	1.01036		ARHGEF2	0.953208	1.24267	1.26277	1.1024	3256.34		Rho/Rac guanine nucleotide exchange factor 2
ARMC10	1007.56	0.061252	ARHGEF25	314.027	1.05781	ARL6IP4	1732.21	-0.69339	ARHGEF38	0.507691	0.284249		ARHGEF25	-0.740935	1.05781	-0.327592	1.53037	559.819		Rho guanine nucleotide exchange factor 25
ARMC12	2.24508	-0.176151	ARHGEF26	59.8411	0.234403	ARL6IP5	13874.1	0.1664	ARHGEF39	5.83845	0.828635		ARHGEF26	-0.098201	0.234403	-0.245448	0.650642	1271.88		Rho guanine nucleotide exchange factor 26
ARMC2	495.189	-1.39287	ARHGEF26-AS1	0.244655	0.301701	ARL6IP6	186.614	0.32969	ARHGEF4	130.3	0.0715967		ARHGEF26-AS1	0.595145	0.301701	0.146771	0.360044	1315.17		#N/A
ARMC3	1.23203	-0.319995	ARHGEF28	254.068	2.87736	ARL8A	1219.42	-0.681508	ARHGEF40	1648.97	1.47539		ARHGEF28	1.67446	2.87736	2.11562	2.9046	1371.45		Rho guanine nucleotide exchange factor 28
ARMC4	12.8257	-0.892571	ARHGEF3	1564.9	-0.380268	ARL8B	4823.46	-0.0793577	ARHGEF5	53.6722	1.0899		ARHGEF3	0.517692	-0.380268	0.874859	-0.441134	11279.9		Rho guanine nucleotide exchange factor 3
ARMC5	68.4205	0.690803	ARHGEF33	12.2042	0.220443	ARL9	2.62076	0.42076	ARHGEF6	6250.16	-0.305427		ARHGEF33	0.139289	0.220443	-0.672108	0.641109	645.451		Rho guanine nucleotide exchange factor 33
ARMC6	360.217	0.600692	ARHGEF34P	20.7957	2.19728	ARMC1	1948.69	0.00815979	ARHGEF7	1959.99	0.58272		ARHGEF34P	-0.239332	2.19728	0.168794	2.14036	8.31829		#N/A
ARMC7	101.366	0.708628	ARHGEF35	9.34013	1.04865	ARMC10	778.512	0.00642231	ARHGEF9	2431.02	-0.599589		ARHGEF35	-0.810627	1.04865	-0.188642	1.24239	2661.48		Rho guanine nucleotide exchange factor 35
ARMC8	1773.24	-0.113265	ARHGEF37	1532.46	0.922725	ARMC12	9.94235	-0.6649	ARID1A	2439.32	0.524948		ARHGEF37	-0.482851	0.922725	0.40901	1.01036	345.816		Rho guanine nucleotide exchange factor 37
ARMC9	101.942	0.826892	ARHGEF38	0.978622	0.440842	ARMC2	258.413	-0.733964	ARID1B	2302.18	0.406743		ARHGEF38	0.291937	0.440842	-0.235503	0.284249	66.9785		Rho guanine nucleotide exchange factor 38
ARMCX1	2185.62	-0.412422	ARHGEF39	10.5202	1.48784	ARMC4	40.4338	-0.653918	ARID2	1177.95	0.243239		ARHGEF39	-0.259985	1.48784	0.35575	0.828635	3215.1		Rho guanine nucleotide exchange factor 39
ARMCX2	1774.74	0.113517	ARHGEF4	108.702	-0.458528	ARMC5	65.0723	0.439975	ARID3A	44.7972	0.14568		ARHGEF4	-0.91574	-0.458528	0.231436	0.0715967	314.027		Rho guanine nucleotide exchange factor 4
ARMCX3	5961.17	-0.262053	ARHGEF40	1165.84	0.933023	ARMC6	412.092	-0.371854	ARID3B	56.0676	0.171811		ARHGEF40	1.23122	0.933023	0.728709	1.47539	59.8411		Rho guanine nucleotide exchange factor 40
ARMCX4	278.342	0.0819509	ARHGEF5	40.6854	0.696468	ARMC7	135.845	0.181076	ARID4A	1087.14	0.619069		ARHGEF5	-0.209027	0.696468	0.0104712	1.0899	0.244655		Rho guanine nucleotide exchange factor 5
ARMCX5	490.896	0.0119823	ARHGEF6	6157.43	-0.45962	ARMC8	3455.35	-0.761539	ARID4B	1271.65	0.312959		ARHGEF6	-0.269328	-0.45962	-0.768444	-0.305427	254.068		Rac/Cdc42 guanine nucleotide exchange factor 6
ARMCX5-GPRASP2	44.6342	-0.15992	ARHGEF7	2639.68	1.05558	ARMC9	85.5322	1.12773	ARID5A	828.158	-0.714161		ARHGEF7	0.473331	1.05558	0.293149	0.58272	1564.9		Rho guanine nucleotide exchange factor 7
ARMCX6	340.015	0.0829451	ARHGEF9	2260.14	-0.991744	ARMCX1	1245.18	0.264748	ARID5B	3284.6	-1.01491		ARHGEF9	-1.82573	-0.991744	-1.09008	-0.599589	12.2042		Cdc42 guanine nucleotide exchange factor 9
ARMS2	5.88325	-0.575571	ARID1A	2204.15	0.247556	ARMCX2	1250.44	0.519884	ARIH1	3823.34	-0.432014		ARID1A	0.634528	0.247556	-0.0844534	0.524948	20.7957		AT-rich interaction domain 1A
ARNT	2181.79	-0.121909	ARID1B	1990.16	0.00700959	ARMCX3	5632.69	-0.314437	ARIH2	5814.04	-0.346858		ARID1B	0.159842	0.00700959	0.0871943	0.406743	9.34013		AT-rich interaction domain 1B
ARNT2	434.787	-0.482776	ARID2	1107.28	0.0214672	ARMCX4	130.655	0.615285	ARIH2OS	22.8348	-0.781645		ARID2	0.478637	0.0214672	0.370317	0.243239	1532.46		AT-rich interaction domain 2
ARNTL	624.582	-0.090375	ARID3A	55.2212	0.464239	ARMCX5	219.875	0.108089	ARL1	5044.28	-0.41903		ARID3A	-0.210836	0.464239	1.15993	0.14568	0.978622		AT-rich interaction domain 3A
ARNTL2	195.091	1.43326	ARID3B	80.1475	0.74945	ARMCX5-GPRASP2	26.1213	0.123735	ARL10	130.475	1.50445		ARID3B	0.0550897	0.74945	-0.424304	0.171811	10.5202		AT-rich interaction domain 3B
ARPC1A	2472.09	-0.0534938	ARID4A	888.45	0.137505	ARMCX6	305.49	0.0587952	ARL11	32.603	0.381143		ARID4A	0.65155	0.137505	0.183379	0.619069	108.702		AT-rich interaction domain 4A
ARPC1B	409.488	1.24221	ARID4B	1326.3	0.330076	ARMS2	19.9039	-0.913271	ARL13B	378.025	0.229996		ARID4B	0.108753	0.330076	0.315319	0.312959	1165.84		AT-rich interaction domain 4B
ARPC2	4350.87	0.769773	ARID5A	933.186	-0.471903	ARNT	1562.14	-0.0133135	ARL14EP	1281.37	-0.582897		ARID5A	-0.980403	-0.471903	-0.674885	-0.714161	40.6854		AT-rich interaction domain 5A
ARPC3	3242.2	0.563528	ARID5B	2932.73	-1.74787	ARNT2	467.511	-0.752964	ARL15	612.972	-0.241327		ARID5B	-0.799895	-1.74787	-0.115457	-1.01491	6157.43		AT-rich interaction domain 5B
ARPC4	1354.67	0.444725	ARIH1	3900.64	-0.490183	ARNTL	947.035	-0.28114	ARL16	497.896	0.0629176		ARIH1	0.200865	-0.490183	0.177763	-0.432014	2639.68		ariadne RBR E3 ubiquitin protein ligase 1
ARPC4-TTLL3	6.61626	0.530987	ARIH2	5136.94	-0.861879	ARNTL2	104.675	1.62336	ARL17	17.3112	-1.15771		ARIH2	-0.723054	-0.861879	-1.06358	-0.346858	2260.14		ariadne RBR E3 ubiquitin protein ligase 2
ARPC5	1602.92	1.11607	ARIH2OS	24.2217	-0.789796	ARPC1A	2632.13	-0.153836	ARL17A	60.3716	-0.840112		ARIH2OS	-0.369841	-0.789796	-0.0662701	-0.781645	2204.15		ariadne RBR E3 ubiquitin protein ligase 2 opposite strand
ARPC5L	951.367	1.13593	ARL1	5028.42	-0.54689	ARPC1B	254.16	1.39489	ARL2	924.481	-0.891892		ARL1	-0.15103	-0.54689	-0.0332928	-0.41903	1990.16		ADP ribosylation factor like GTPase 1
ARPP19	8057.19	0.118404	ARL10	90.6245	1.00293	ARPC2	4800.29	0.390391	ARL2BP	2714.9	-0.585805		ARL10	0.123803	1.00293	0.897575	1.50445	1107.28		ADP ribosylation factor like GTPase 10
ARRB1	779.497	0.721572	ARL11	74.9372	1.55874	ARPC3	2359.74	0.381034	ARL2-SNX15	379.659	0.0815803		ARL11	-0.139838	1.55874	1.18343	0.381143	55.2212		ADP ribosylation factor like GTPase 11
ARRB2	354.568	-0.0441372	ARL13B	368.1	0.093932	ARPC4	1210.27	0.342971	ARL3	2302.99	-1.19659		ARL13B	0.272633	0.093932	0.259846	0.229996	80.1475		ADP ribosylation factor like GTPase 13B
ARRDC1	132.057	-0.376	ARL14EP	1211.23	-0.909133	ARPC4-TTLL3	3.99554	0.119783	ARL4A	578.688	0.13465		ARL14EP	0.142069	-0.909133	-0.120965	-0.582897	888.45		ADP ribosylation factor like GTPase 14 effector protein
ARRDC2	932.692	-0.999672	ARL15	680.044	-0.0741457	ARPC5	1099.88	0.99663	ARL4C	492.142	2.24767		ARL15	-0.649877	-0.0741457	-0.535559	-0.241327	1326.3		ADP ribosylation factor like GTPase 15
ARRDC3	1730.78	0.478222	ARL16	500.189	-0.0122507	ARPC5L	1412.23	0.150591	ARL4D	90.0716	0.12664		ARL16	0.148691	-0.0122507	0.230126	0.0629176	933.186		ADP ribosylation factor like GTPase 16
ARRDC3-AS1	55.3597	-0.192878	ARL17	17.5296	-1.38693	ARPP19	5337.15	0.0801094	ARL5A	4185.11	-0.801118		ARL17	-0.284306	-1.38693	-0.687636	-1.15771	2932.73		#N/A
ARRDC4	1889.54	3.4436	ARL17A	63.5118	-0.839384	ARPP21	1.46621	0.258648	ARL5B	326.03	0.501716		ARL17A	-0.953968	-0.839384	0.35806	-0.840112	3900.64		ADP ribosylation factor like GTPase 17A
ARRDC5	0.603065	-0.289343	ARL2	1021.99	-0.694742	ARRB1	1807.39	0.160414	ARL6	182.264	-0.379087		ARL2	-0.540869	-0.694742	-1.01748	-0.891892	5136.94		ADP ribosylation factor like GTPase 2
ARSA	617.465	-0.426678	ARL2BP	3035.8	-0.373413	ARRB2	462.183	-0.0939386	ARL6IP1	1980.04	0.746186		ARL2BP	0.0322241	-0.373413	-0.207942	-0.585805	24.2217		ADP ribosylation factor like GTPase 2 binding protein
ARSB	802.995	0.69252	ARL2-SNX15	421.018	0.232142	ARRDC1	113.936	0.189088	ARL6IP4	2094.39	-0.912445		ARL2-SNX15	0.414021	0.232142	0.36153	0.0815803	5028.42		#N/A
ARSD	719.491	-0.354219	ARL3	2274.3	-1.45527	ARRDC2	4530.64	-1.83187	ARL6IP5	15146	-0.946599		ARL3	-0.708931	-1.45527	-0.572513	-1.19659	90.6245		ADP ribosylation factor like GTPase 3
ARSE	9.08589	-0.743153	ARL4A	938.972	0.997736	ARRDC3	1986.98	-0.513984	ARL6IP6	355.036	-0.0741865		ARL4A	2.07461	0.997736	1.10433	0.13465	74.9372		ADP ribosylation factor like GTPase 4A
ARSF	0.603065	-0.289343	ARL4C	1941.63	3.60692	ARRDC3-AS1	85.5669	-0.651716	ARL8A	842.44	-0.223634		ARL4C	2.95597	3.60692	2.74605	2.24767	368.1		ADP ribosylation factor like GTPase 4C
ARSG	482.174	-1.47782	ARL4D	85.0415	-0.0727833	ARRDC4	2618.76	0.177199	ARL8B	6378.25	-0.986694		ARL4D	-1.03689	-0.0727833	-1.21246	0.12664	1211.23		ADP ribosylation factor like GTPase 4D
ARSI	7.23146	2.02136	ARL5A	4044.94	-1.08311	ARSA	382.665	0.253314	ARL9	9.74732	-0.0114816		ARL5A	0.0156777	-1.08311	-0.0236267	-0.801118	680.044		ADP ribosylation factor like GTPase 5A
ARSJ	45.045	1.13819	ARL5B	386.548	0.761562	ARSB	1013.38	0.623078	ARMC1	2386.68	-0.738179		ARL5B	0.615216	0.761562	0.783114	0.501716	500.189		ADP ribosylation factor like GTPase 5B
ARSK	338.099	-0.166768	ARL6	179.841	-0.532004	ARSD	343.851	0.377616	ARMC10	1224.24	-0.69459		ARL6	-0.00825884	-0.532004	0.273874	-0.379087	17.5296		ADP ribosylation factor like GTPase 6
ART1	7.95827	-0.689484	ARL6IP1	2742.62	1.24184	ARSE	8.33399	0.384005	ARMC12	3.29999	0.521817		ARL6IP1	0.232072	1.24184	-0.453721	0.746186	63.5118		ADP ribosylation factor like GTPase 6 interacting protein 1
ART3	5512.37	-1.52713	ARL6IP4	2251.71	-0.806359	ARSF	1.36062	-0.255007	ARMC2	169.419	-0.719146		ARL6IP4	-0.678291	-0.806359	-0.69339	-0.912445	1021.99		ADP ribosylation factor like GTPase 6 interacting protein 4
ART4	47.4839	0.962333	ARL6IP5	15396.7	-1.04692	ARSG	111.309	-0.414788	ARMC4	23.728	-1.39198		ARL6IP5	1.14977	-1.04692	0.1664	-0.946599	3035.8		ADP ribosylation factor like GTPase 6 interacting protein 5
ART5	26.6962	-1.23229	ARL6IP6	436.431	0.309118	ARSI	7.26324	0.661627	ARMC5	99.5554	0.450994		ARL6IP6	1.05521	0.309118	0.32969	-0.0741865	421.018		ADP ribosylation factor like GTPase 6 interacting protein 6
ARTN	3.22386	-0.385818	ARL8A	1022.09	0.155523	ARSJ	66.7402	0.244517	ARMC6	315.764	0.26503		ARL8A	-0.0900019	0.155523	-0.681508	-0.223634	2274.3		ADP ribosylation factor like GTPase 8A
ARV1	1855.44	-1.05028	ARL8B	7140.46	-0.73657	ARSK	245.913	0.27601	ARMC7	261.189	0.270997		ARL8B	-0.00461881	-0.73657	-0.0793577	-0.986694	938.972		ADP ribosylation factor like GTPase 8B
ARVCF	300.351	-1.01976	ARL9	11.2256	0.116851	ART1	13.699	-0.803364	ARMC8	1430.91	-0.182389		ARL9	0.00386693	0.116851	0.42076	-0.0114816	1941.63		ADP ribosylation factor like GTPase 9
AS3MT	21.8417	-0.939407	ARMC1	2396.15	-0.868523	ART3	6470.09	-1.88369	ARMC9	193.915	1.64996		ARMC1	0.505311	-0.868523	0.00815979	-0.738179	85.0415		armadillo repeat containing 1
ASAH1	55989.6	-0.353115	ARMC10	1264.71	-0.724175	ART4	230.194	-0.943207	ARMCX1	2926.26	-0.90315		ARMC10	0.061252	-0.724175	0.00642231	-0.69459	4044.94		armadillo repeat containing 10
ASAH2	4.40813	-0.144789	ARMC12	2.2019	0.493665	ART5	8.84397	-0.456205	ARMCX2	2740.4	0.012514		ARMC12	-0.176151	0.493665	-0.6649	0.521817	386.548		armadillo repeat containing 12
ASAH2B	57.3639	-0.507489	ARMC2	160.24	-1.06552	ARTN	2.61181	0.29359	ARMCX3	5389.66	-0.0646077		ARMC2	-1.39287	-1.06552	-0.733964	-0.719146	179.841		armadillo repeat containing 2
ASAP1	2050.69	0.748801	ARMC3	0.733966	0.416361	ARV1	1261.34	-0.715873	ARMCX4	387.326	0.245144		ARMC3	-0.319995	0.416361	#N/A	#N/A	2742.62		armadillo repeat containing 3
ASAP2	516.831	1.0366	ARMC4	23.9053	-1.68761	ARVCF	476.839	-1.14234	ARMCX5	410.29	-0.153683		ARMC4	-0.892571	-1.68761	-0.653918	-1.39198	2251.71		armadillo repeat containing 4
ASAP3	1901.67	-1.11948	ARMC5	145.097	1.04422	ARX	0.3776	0.215813	ARMCX5-GPRASP2	50.777	-0.555686		ARMC5	0.690803	1.04422	0.439975	0.450994	15396.7		armadillo repeat containing 5
ASB1	2502.88	0.717094	ARMC6	362.601	0.478685	AS3MT	15.4018	-0.368747	ARMCX6	507.578	0.817632		ARMC6	0.600692	0.478685	-0.371854	0.26503	436.431		armadillo repeat containing 6
ASB10	369.484	-1.74192	ARMC7	278.093	0.331714	ASAH1	52124.3	-0.5599	ARMS2	51.2428	-2.68233		ARMC7	0.708628	0.331714	0.181076	0.270997	1022.09		armadillo repeat containing 7
ASB11	9990.85	-1.9087	ARMC8	1429.07	-0.288003	ASAH2	6.03218	0.0760448	ARNT	1931.22	0.673751		ARMC8	-0.113265	-0.288003	-0.761539	-0.182389	7140.46		armadillo repeat containing 8
ASB12	9.63368	-0.100145	ARMC9	218.479	1.82907	ASAH2B	12.4044	-0.0512034	ARNT2	346.702	0.438529		ARMC9	0.826892	1.82907	1.12773	1.64996	11.2256		armadillo repeat containing 9
ASB13	636.6	-0.587715	ARMCX1	2816.43	-1.22217	ASAP1	1812.69	0.783879	ARNTL	493.293	1.08906		ARMCX1	-0.412422	-1.22217	0.264748	-0.90315	2396.15		armadillo repeat containing, X-linked 1
ASB14	436.692	-1.86565	ARMCX2	2377.2	-0.465732	ASAP2	852.384	0.403443	ARNTL2	196.542	0.42908		ARMCX2	0.113517	-0.465732	0.519884	0.012514	1264.71		armadillo repeat containing, X-linked 2
ASB15	7605.68	-2.32733	ARMCX3	5020.19	-0.352669	ASAP3	992.982	-0.130371	ARPC1A	3298.67	-0.697915		ARMCX3	-0.262053	-0.352669	-0.314437	-0.0646077	2.2019		armadillo repeat containing, X-linked 3
ASB16	396.978	-1.35365	ARMCX4	336.18	-0.166003	ASB1	3639.41	-0.6777	ARPC1B	698.29	1.69125		ARMCX4	0.0819509	-0.166003	0.615285	0.245144	160.24		armadillo repeat containing, X-linked 4
ASB16-AS1	55.3597	-0.529525	ARMCX5	404.469	-0.291051	ASB10	324.825	-1.41435	ARPC2	9350.32	-0.403001		ARMCX5	0.0119823	-0.291051	0.108089	-0.153683	0.733966		armadillo repeat containing, X-linked 5
ASB18	169.698	-0.0902958	ARMCX5-GPRASP2	50.1128	-0.724706	ASB11	3398.5	-0.795785	ARPC3	4108.47	-0.414913		ARMCX5-GPRASP2	-0.15992	-0.724706	0.123735	-0.555686	23.9053		#N/A
ASB2	2327.39	-0.460288	ARMCX6	423.018	0.429332	ASB12	3.44992	0.00603185	ARPC4	1912.56	-0.0590643		ARMCX6	0.0829451	0.429332	0.0587952	0.817632	145.097		armadillo repeat containing, X-linked 6
ASB3	390.774	0.155808	ARMS2	52.1141	-3.13635	ASB13	401.071	-0.0923056	ARPC4-TTLL3	16.8951	-0.590733		ARMS2	-0.575571	-3.13635	-0.913271	-2.68233	362.601		age-related maculopathy susceptibility 2
ASB4	384.828	-1.28547	ARNT	1826.86	0.510386	ASB14	273.93	0.0941915	ARPC5	2861.37	0.0934169		ARNT	-0.121909	0.510386	-0.0133135	0.673751	278.093		aryl hydrocarbon receptor nuclear translocator
ASB5	256.474	0.65707	ARNT2	346.497	0.373561	ASB15	1145.18	-0.528048	ARPC5L	2073.03	-0.748466		ARNT2	-0.482776	0.373561	-0.752964	0.438529	1429.07		aryl hydrocarbon receptor nuclear translocator 2
ASB6	310.45	0.67242	ARNTL	442.229	0.88066	ASB16	102.68	-0.0530028	ARPP19	6977.5	-0.463453		ARNTL	-0.090375	0.88066	-0.28114	1.08906	218.479		aryl hydrocarbon receptor nuclear translocator like
ASB7	385.542	0.594983	ARNTL2	352.38	1.35605	ASB16-AS1	38.3119	0.10868	ARPP21	2.03076	0.360044		ARNTL2	1.43326	1.35605	1.62336	0.42908	2816.43		aryl hydrocarbon receptor nuclear translocator like 2
ASB8	4621.06	-0.587156	ARPC1A	3477.47	-0.660164	ASB18	110.778	-0.228573	ARRB1	1485.8	1.47246		ARPC1A	-0.0534938	-0.660164	-0.153836	-0.697915	2377.2		actin related protein 2/3 complex subunit 1A
ASB9	26.4991	-0.60661	ARPC1B	1276.19	2.42336	ASB2	5161.04	-0.622721	ARRB2	726.312	-0.50615		ARPC1B	1.24221	2.42336	1.39489	1.69125	5020.19		actin related protein 2/3 complex subunit 1B
ASCC1	2174.71	-0.125181	ARPC2	11410.9	0.0190157	ASB3	391.392	0.238836	ARRDC1	132.645	0.175026		ARPC2	0.769773	0.0190157	0.390391	-0.403001	336.18		actin related protein 2/3 complex subunit 2
ASCC2	885.987	0.251692	ARPC3	5195.25	0.0931815	ASB4	144.681	0.669914	ARRDC2	276.717	1.14439		ARPC3	0.563528	0.0931815	0.381034	-0.414913	404.469		actin related protein 2/3 complex subunit 3
ASCC3	1532.57	1.38966	ARPC4	2745.23	0.641153	ASB5	343.138	-0.0119878	ARRDC3	666.185	-0.40559		ARPC4	0.444725	0.641153	0.342971	-0.0590643	50.1128		actin related protein 2/3 complex subunit 4
ASCL2	2.96394	-0.256882	ARPC4-TTLL3	15.6873	-0.920437	ASB6	234.988	0.650606	ARRDC3-AS1	58.0259	-1.12619		ARPC4-TTLL3	0.530987	-0.920437	0.119783	-0.590733	423.018		#N/A
ASCL4	0.603065	-0.289343	ARPC5	3976.05	0.701453	ASB7	395.406	0.368924	ARRDC4	1882.17	1.34035		ARPC5	1.11607	0.701453	0.99663	0.0934169	52.1141		actin related protein 2/3 complex subunit 5
ASF1A	1042.51	0.887743	ARPC5L	2268.22	-0.591172	ASB8	3879.44	-0.586936	ARSA	566.882	0.534972		ARPC5L	1.13593	-0.591172	0.150591	-0.748466	1826.86		actin related protein 2/3 complex subunit 5 like
ASF1B	12.6341	0.4339	ARPP19	7801.06	-0.259509	ASB9	51.1913	-1.03926	ARSB	1327.85	0.38385		ARPP19	0.118404	-0.259509	0.0801094	-0.463453	346.497		cAMP regulated phosphoprotein 19
ASGR1	3.2834	0.621948	ARPP21	4.64845	0.818871	ASCC1	2107.99	-0.384005	ARSD	742.804	-0.231729		ARPP21	#N/A	0.818871	0.258648	0.360044	442.229		cAMP regulated phosphoprotein 21
ASGR2	5.88325	-0.575571	ARRB1	2024.3	1.87874	ASCC2	925.824	-0.191788	ARSE	10.5394	0.292024		ARRB1	0.721572	1.87874	0.160414	1.47246	352.38		arrestin beta 1
ASH1L	5172.46	-0.144362	ARRB2	1017.76	0.24833	ASCC3	1236.09	1.33817	ARSF	0.253846	0.229365		ARRB2	-0.0441372	0.24833	-0.0939386	-0.50615	3477.47		arrestin beta 2
ASH1L-AS1	4.90575	-0.303859	ARRDC1	149.473	0.349927	ASCL2	0.671174	-0.235503	ARSG	203.564	-0.874763		ARRDC1	-0.376	0.349927	0.189088	0.175026	1276.19		arrestin domain containing 1
ASH2L	1753.07	-0.175865	ARRDC2	392.935	1.6302	ASF1A	1017.23	0.140995	ARSI	52.8705	1.78648		ARRDC2	-0.999672	1.6302	-1.83187	1.14439	11410.9		arrestin domain containing 2
ASIC1	23.6582	0.0208161	ARRDC3	1689.83	1.35981	ASF1B	14.6016	-0.107775	ARSJ	157.251	1.9093		ARRDC3	0.478222	1.35981	-0.513984	-0.40559	5195.25		arrestin domain containing 3
ASIC3	63.9926	-0.684907	ARRDC3-AS1	54.7906	-1.60984	ASGR1	5.97742	-0.208063	ARSK	309.826	0.677019		ARRDC3-AS1	-0.192878	-1.60984	-0.651716	-1.12619	2745.23		#N/A
ASIC4	0.603065	-0.289343	ARRDC4	1097.49	0.385422	ASGR2	1.10411	0.252818	ART3	3393.96	-0.567327		ARRDC4	3.4436	0.385422	0.177199	1.34035	15.6873		arrestin domain containing 4
ASIP	588.946	-2.85463	ARRDC5	0.489311	0.377279	ASH1L	4334.45	0.0267421	ART4	73.999	0.476316		ARRDC5	-0.289343	0.377279	#N/A	#N/A	3976.05		arrestin domain containing 5
ASL	681.249	-0.929599	ARSA	578.218	0.513751	ASH1L-AS1	3.62798	-0.200427	ART5	14.9559	-0.25334		ARSA	-0.426678	0.513751	0.253314	0.534972	2268.22		arylsulfatase A
ASNA1	2012.8	-0.445263	ARSB	1759.07	0.855603	ASH2L	1625.78	-0.435421	ARTN	0.761537	0.311815		ARSB	0.69252	0.855603	0.623078	0.38385	7801.06		arylsulfatase B
ASNS	901.354	-0.0169272	ARSD	876.146	0.0828812	ASIC1	16.4633	1.06602	ARV1	1401.6	-1.5448		ARSD	-0.354219	0.0828812	0.377616	-0.231729	4.64845		arylsulfatase D
ASNSD1	2069.68	0.460709	ARSE	7.75721	-0.0585611	ASIC3	76.9886	-0.452451	ARVCF	325.116	0.424618		ARSE	-0.743153	-0.0585611	0.384005	0.292024	2024.3		arylsulfatase E (chondrodysplasia punctata 1)
ASPA	37.5877	0.925671	ARSF	0.978622	0.440842	ASIC4	3.97532	0.355726	ARX	0.507691	0.284249		ARSF	-0.289343	0.440842	-0.255007	0.229365	1017.76		arylsulfatase F
ASPG	761.664	-2.72013	ARSG	213.85	-0.859237	ASIP	287.394	-2.07167	AS3MT	12.7629	0.093354		ARSG	-1.47782	-0.859237	-0.414788	-0.874763	149.473		arylsulfatase G
ASPH	7037.14	1.37849	ARSI	103.015	2.64085	ASL	256.162	-0.229297	ASAH1	59217.6	-0.513996		ARSI	2.02136	2.64085	0.661627	1.78648	392.935		arylsulfatase family member I
ASPHD1	4.64925	0.797275	ARSJ	169.72	2.05818	ASNA1	1255.19	-0.275203	ASAH2	2.03076	0.360044		ARSJ	1.13819	2.05818	0.244517	1.9093	1689.83		arylsulfatase family member J
ASPHD2	15.2715	2.41501	ARSK	277.632	0.416463	ASNS	215.851	1.3068	ASAH2B	14.0627	0.399225		ARSK	-0.166768	0.416463	0.27601	0.677019	54.7906		arylsulfatase family member K
ASPM	15.3763	2.01549	ART3	2499.1	-2.15051	ASNSD1	1994.75	0.092578	ASAP1	1666.99	0.960934		ART3	-1.52713	-2.15051	-1.88369	-0.567327	1097.49		ADP-ribosyltransferase 3
ASPN	1665.97	-0.029634	ART4	38.4411	-1.13762	ASPA	88.2976	0.471596	ASAP2	735.07	0.900382		ART4	0.962333	-1.13762	-0.943207	0.476316	0.489311		ADP-ribosyltransferase 4 (Dombrock blood group)
ASPRV1	39.7706	-0.737259	ART5	15.0683	-0.329672	ASPG	294.162	-1.1585	ASAP3	1156.93	0.0419573		ART5	-1.23229	-0.329672	-0.456205	-0.25334	578.218		ADP-ribosyltransferase 5
ASPSCR1	291.789	-0.586389	ARTN	0.733966	0.416361	ASPH	5731.81	1.01093	ASB1	2088.39	0.656669		ARTN	-0.385818	0.416361	0.29359	0.311815	1759.07		artemin
ASRGL1	529.336	-1.41519	ARV1	1392.46	-1.84451	ASPHD1	6.67782	1.20065	ASB10	156.828	-1.13504		ARV1	-1.05028	-1.84451	-0.715873	-1.5448	876.146		ARV1 homolog, fatty acid homeostasis modulator
ASS1	1836.25	0.0969367	ARVCF	280.583	0.0393575	ASPHD2	14.6662	1.37428	ASB11	1438.79	0.0765531		ARVCF	-1.01976	0.0393575	-1.14234	0.424618	7.75721		ARVCF, delta catenin family member
ASTE1	167.896	0.0930416	ARX	0.244655	0.301701	ASPM	16.6717	0.371998	ASB12	7.07715	0.708406		ARX	#N/A	0.301701	0.215813	0.284249	0.978622		aristaless related homeobox
ASTL	1.20623	0.33341	AS3MT	21.0551	0.71638	ASPN	4916.47	-1.31792	ASB13	432.579	0.134394		AS3MT	-0.939407	0.71638	-0.368747	0.093354	213.85		arsenite methyltransferase
ASTN1	32.4379	0.341301	ASAH1	52228.3	-1.08882	ASPRV1	40.5579	-0.822427	ASB14	385.345	0.0552279		ASAH1	-0.353115	-1.08882	-0.5599	-0.513996	103.015		N-acylsphingosine amidohydrolase 1
ASTN2	432.54	-1.24303	ASAH2	2.93587	0.558239	ASPSCR1	226.936	-0.415116	ASB15	938.767	0.607869		ASAH2	-0.144789	0.558239	0.0760448	0.360044	169.72		N-acylsphingosine amidohydrolase 2
ASUN	666.145	1.38827	ASAH2B	10.981	0.0895132	ASRGL1	34.3569	0.901002	ASB16	113.425	0.557142		ASAH2B	-0.507489	0.0895132	-0.0512034	0.399225	277.632		N-acylsphingosine amidohydrolase 2B
ASXL1	1540.69	0.533612	ASAP1	2379.56	1.47383	ASS1	1613.53	-0.0332476	ASB16-AS1	49.6203	0.323931		ASAP1	0.748801	1.47383	0.783879	0.960934	2499.1		ArfGAP with SH3 domain, ankyrin repeat and PH domain 1
ASXL2	1596.17	0.226603	ASAP2	773.727	0.947214	ASTE1	165.156	-0.269229	ASB18	89.7968	-0.299638		ASAP2	1.0366	0.947214	0.403443	0.900382	38.4411		ArfGAP with SH3 domain, ankyrin repeat and PH domain 2
ASXL3	269	-1.01926	ASAP3	1175.31	-0.00803706	ASTN1	115.993	-1.21047	ASB2	4797.59	-0.290438		ASAP3	-1.11948	-0.00803706	-0.130371	0.0419573	15.0683		ArfGAP with SH3 domain, ankyrin repeat and PH domain 3
ATAD1	7426.92	-0.242292	ASB1	1664.28	0.123398	ASTN2	166.92	0.0741073	ASB3	564.732	-0.398528		ASB1	0.717094	0.123398	-0.6777	0.656669	0.733966		ankyrin repeat and SOCS box containing 1
ATAD2	3634.71	-1.18784	ASB10	145.533	-1.7066	ASUN	866.375	0.443087	ASB4	167.239	0.449705		ASB10	-1.74192	-1.7066	-1.41435	-1.13504	1392.46		ankyrin repeat and SOCS box containing 10
ATAD2B	492.039	0.536194	ASB11	1127.35	-0.694986	ASXL1	1059.19	0.615929	ASB5	461.142	-1.15424		ASB11	-1.9087	-0.694986	-0.795785	0.0765531	280.583		ankyrin repeat and SOCS box containing 11
ATAD3A	94.806	0.895603	ASB12	6.89358	0.772207	ASXL2	1108.58	0.582623	ASB6	354.818	0.933703		ASB12	-0.100145	0.772207	0.00603185	0.708406	0.244655		ankyrin repeat and SOCS box containing 12
ATAD3B	127.031	0.490649	ASB13	485.781	0.310173	ASXL3	91.607	-0.190153	ASB7	471.358	0.547085		ASB13	-0.587715	0.310173	-0.0923056	0.134394	21.0551		ankyrin repeat and SOCS box containing 13
ATAD3C	18.5252	-0.763977	ASB14	226.244	-2.00671	ATAD1	6085.51	-0.244386	ASB8	2788.13	-0.585564		ASB14	-1.86565	-2.00671	0.0941915	0.0552279	52228.3		ankyrin repeat and SOCS box containing 14
ATAD5	28.642	-0.00737712	ASB15	564.639	-0.70632	ATAD2	2382.8	-1.03952	ASB9	21.0884	-0.81208		ASB15	-2.32733	-0.70632	-0.528048	0.607869	2.93587		ankyrin repeat and SOCS box containing 15
ATAT1	162.864	-0.119846	ASB16	101.189	0.292848	ATAD2B	355.6	0.466945	ASCC1	2181.74	-0.637215		ASB16	-1.35365	0.292848	-0.0530028	0.557142	10.981		ankyrin repeat and SOCS box containing 16
ATE1	1613.88	-0.0635502	ASB16-AS1	46.6583	0.160946	ATAD3A	131.913	-0.0256884	ASCC2	928.656	0.00236733		ASB16-AS1	-0.529525	0.160946	0.10868	0.323931	2379.56		#N/A
ATF1	401.555	1.19155	ASB18	81.516	-0.674975	ATAD3B	149.11	0.139332	ASCC3	2284.18	0.801775		ASB18	-0.0902958	-0.674975	-0.228573	-0.299638	773.727		ankyrin repeat and SOCS box containing 18
ATF2	1556.24	0.0906659	ASB2	4111.76	-0.897227	ATAD3C	2.05131	-0.26233	ASCL1	0.253846	0.229365		ASB2	-0.460288	-0.897227	-0.622721	-0.290438	1175.31		ankyrin repeat and SOCS box containing 2
ATF3	812.808	0.391466	ASB3	557.615	-0.553253	ATAD5	12.8103	0.0996044	ASCL2	1.2387	-0.203701		ASB3	0.155808	-0.553253	0.238836	-0.398528	1664.28		ankyrin repeat and SOCS box containing 3
ATF4	4822.01	0.856486	ASB4	88.3239	-1.37753	ATAT1	235.565	-0.0490884	ASF1A	1596.94	-0.734783		ASB4	-1.28547	-1.37753	0.669914	0.449705	145.533		ankyrin repeat and SOCS box containing 4
ATF5	333.34	0.199954	ASB5	465.035	-1.31151	ATCAY	0.3776	0.215813	ASF1B	19.9317	0.981166		ASB5	0.65707	-1.31151	-0.0119878	-1.15424	1127.35		ankyrin repeat and SOCS box containing 5
ATF6	2732.96	0.067719	ASB6	382.013	1.02091	ATE1	1047.73	0.184007	ASGR1	6.28508	0.324648		ASB6	0.67242	1.02091	0.650606	0.933703	6.89358		ankyrin repeat and SOCS box containing 6
ATF6B	1384.27	-0.41943	ASB7	471.331	0.487961	ATF1	716.214	0.270185	ASGR2	1.01538	0.328729		ASB7	0.594983	0.487961	0.368924	0.547085	485.781		ankyrin repeat and SOCS box containing 7
ATF7	2172.96	0.318065	ASB8	2671.54	-0.863862	ATF2	1143.38	0.191393	ASH1L	3396.24	1.31973		ASB8	-0.587156	-0.863862	-0.586936	-0.585564	226.244		ankyrin repeat and SOCS box containing 8
ATF7IP	2353.61	-0.532056	ASB9	34.454	0.0961844	ATF3	1478.29	0.720215	ASH1L-AS1	1.01538	0.328729		ASB9	-0.60661	0.0961844	-1.03926	-0.81208	564.639		ankyrin repeat and SOCS box containing 9
ATF7IP2	1070.07	-0.735081	ASCC1	2240.35	-0.684003	ATF4	5828.3	0.111521	ASH2L	1777.58	-0.394913		ASCC1	-0.125181	-0.684003	-0.384005	-0.637215	101.189		activating signal cointegrator 1 complex subunit 1
ATG10	204.152	0.0409637	ASCC2	1130.12	0.36078	ATF5	200.717	1.45864	ASIC1	104.197	1.41571		ASCC2	0.251692	0.36078	-0.191788	0.00236733	46.6583		activating signal cointegrator 1 complex subunit 2
ATG12	983.448	0.753125	ASCC3	2280.83	0.750639	ATF6	1822.73	0.127085	ASIC2	1.26923	0.340251		ASCC3	1.38966	0.750639	1.33817	0.801775	81.516		activating signal cointegrator 1 complex subunit 3
ATG13	3852.59	-0.547477	ASCL2	2.48978	0.0926965	ATF6B	962.699	0.0157571	ASIC3	32.4198	-0.2737		ASCL2	-0.256882	0.0926965	-0.235503	-0.203701	4111.76		achaete-scute family bHLH transcription factor 2
ATG14	2040.37	-0.434459	ASF1A	1572.05	-0.936373	ATF7	1128.11	0.856607	ASIC4	2.03076	0.360044		ASF1A	0.887743	-0.936373	0.140995	-0.734783	557.615		anti-silencing function 1A histone chaperone
ATG16L1	895.927	0.325772	ASF1B	64.5173	2.43142	ATF7IP	890.332	0.557123	ASIP	72.9705	-2.58902		ASF1B	0.4339	2.43142	-0.107775	0.981166	88.3239		anti-silencing function 1B histone chaperone
ATG16L2	140.972	0.215566	ASGR1	12.8085	1.03538	ATF7IP2	530.497	0.103172	ASL	261.613	-0.350779		ASGR1	0.621948	1.03538	-0.208063	0.324648	465.035		asialoglycoprotein receptor 1
ATG2A	608.292	-0.86757	ASGR2	4.64845	0.818871	ATG10	244.808	0.155773	ASNA1	1520.66	-0.300394		ASGR2	-0.575571	0.818871	0.252818	0.328729	382.013		asialoglycoprotein receptor 2
ATG2B	2358.81	-0.206647	ASH1L	2517.66	0.814404	ATG12	1098.86	0.331831	ASNS	1123.24	0.613275		ASH1L	-0.144362	0.814404	0.0267421	1.31973	471.331		ASH1 like histone lysine methyltransferase
ATG3	1524.73	0.272777	ASH1L-AS1	1.46793	0.470252	ATG13	2112.5	-0.0360977	ASNSD1	2277.63	-0.127553		ASH1L-AS1	-0.303859	0.470252	-0.200427	0.328729	2671.54		#N/A
ATG4A	1250.23	0.48469	ASH2L	1817.22	-0.44557	ATG14	1590.4	-0.14113	ASPA	148.679	0.961552		ASH2L	-0.175865	-0.44557	-0.435421	-0.394913	34.454		ASH2 like histone lysine methyltransferase complex subunit
ATG4B	507.237	0.64871	ASIC1	119.566	1.62081	ATG16L1	1064.3	0.104889	ASPG	40.4914	-0.79521		ASIC1	0.0208161	1.62081	1.06602	1.41571	2240.35		acid sensing ion channel subunit 1
ATG4C	325.634	0.489559	ASIC2	0.733966	0.416361	ATG16L2	196.117	0.759514	ASPH	12293.9	0.180005		ASIC2	#N/A	0.416361	#N/A	0.340251	1130.12		acid sensing ion channel subunit 2
ATG4D	569.177	-0.0108372	ASIC3	38.0089	-0.0416774	ATG2A	300.452	-0.191428	ASPHD1	5.04638	0.469463		ASIC3	-0.684907	-0.0416774	-0.452451	-0.2737	2280.83		acid sensing ion channel subunit 3
ATG5	940.905	0.483306	ASIC4	0.978622	0.440842	ATG2B	1375.23	0.351252	ASPHD2	27.4554	0.877386		ASIC4	-0.289343	0.440842	0.355726	0.360044	2.48978		acid sensing ion channel subunit family member 4
ATG7	527.699	0.248296	ASIC5	0.489311	0.377279	ATG3	1690.51	-0.0520692	ASPM	92.0508	-0.286418		ASIC5	#N/A	0.377279	#N/A	#N/A	1572.05		acid sensing ion channel subunit family member 5
ATG9A	2381.65	0.105451	ASIP	75.9762	-2.79314	ATG4A	1705.2	-0.229713	ASPN	3360.91	0.863808		ASIP	-2.85463	-2.79314	-2.07167	-2.58902	64.5173		agouti signaling protein
ATG9B	0.603065	-0.289343	ASL	401.976	0.535208	ATG4B	746.397	-0.2626	ASPRV1	22.2869	0.183167		ASL	-0.929599	0.535208	-0.229297	-0.350779	12.8085		argininosuccinate lyase
ATHL1	166.037	-0.454561	ASNA1	1686.78	-0.128501	ATG4C	305.781	0.589048	ASPSCR1	171.36	-0.103374		ASNA1	-0.445263	-0.128501	-0.275203	-0.300394	4.64845		arsA arsenite transporter, ATP-binding, homolog 1 (bacterial)
ATIC	1022.92	0.852666	ASNS	1730.71	1.29086	ATG4D	824.406	-0.784502	ASRGL1	94.0834	0.913591		ASNS	-0.0169272	1.29086	1.3068	0.613275	2517.66		asparagine synthetase (glutamine-hydrolyzing)
ATL1	64.6584	1.05448	ASNSD1	2289.04	-0.213113	ATG5	1106.64	0.0732755	ASS1	1606.44	0.834081		ASNSD1	0.460709	-0.213113	0.092578	-0.127553	1.46793		asparagine synthetase domain containing 1
ATL2	1707.03	-0.0281009	ASPA	75.7878	-0.405116	ATG7	338.974	0.421269	ASTE1	204.085	0.079134		ASPA	0.925671	-0.405116	0.471596	0.961552	1817.22		aspartoacylase
ATL3	333.638	0.30846	ASPG	34.7713	-1.55634	ATG9A	1919.45	0.233055	ASTN1	198.067	1.04647		ASPG	-2.72013	-1.55634	-1.1585	-0.79521	119.566		asparaginase
ATM	2550.02	-0.374262	ASPH	13947.1	0.377903	ATG9B	0.671174	-0.235503	ASTN2	211.578	0.0723345		ASPH	1.37849	0.377903	1.01093	0.180005	0.733966		aspartate beta-hydroxylase
ATMIN	2574.49	0.398063	ASPHD1	16.9245	1.6656	ATHL1	139.337	0.0277168	ASUN	1313.47	-0.49383		ASPHD1	0.797275	1.6656	1.20065	0.469463	38.0089		aspartate beta-hydroxylase domain containing 1
ATN1	2527.61	0.0534649	ASPHD2	43.1173	1.49221	ATIC	868.513	0.614395	ASXL1	1531.64	0.870186		ASPHD2	2.41501	1.49221	1.37428	0.877386	0.978622		aspartate beta-hydroxylase domain containing 2
ATOH8	1776.13	-2.12435	ASPM	150.797	0.656227	ATL1	57.4524	0.522572	ASXL2	1025.68	2.40483		ASPM	2.01549	0.656227	0.371998	-0.286418	0.489311		abnormal spindle microtubule assembly
ATOX1	516.824	0.238543	ASPN	2746.11	0.433751	ATL2	1427.76	-0.229482	ASXL3	104.825	0.458312		ASPN	-0.029634	0.433751	-1.31792	0.863808	75.9762		asporin
ATP10A	76.5519	0.290982	ASPRV1	24.4085	0.282675	ATL3	157.976	0.767864	ATAD1	6481.96	-0.564313		ASPRV1	-0.737259	0.282675	-0.822427	0.183167	401.976		aspartic peptidase retroviral like 1
ATP10B	1.9263	0.395056	ASPSCR1	185.957	-0.000234252	ATM	1747.89	0.36291	ATAD2	1752.16	0.143783		ASPSCR1	-0.586389	-0.000234252	-0.415116	-0.103374	1686.78		ASPSCR1, UBX domain containing tether for SLC2A4
ATP10D	604.247	1.18291	ASRGL1	108.369	1.11376	ATMIN	2583.53	0.288075	ATAD2B	285.794	1.1537		ASRGL1	-1.41519	1.11376	0.901002	0.913591	1730.71		asparaginase like 1
ATP11A	2592.83	-0.982699	ASS1	1061.77	-0.0813689	ATN1	1566.77	0.349893	ATAD3A	112.309	0.740243		ASS1	0.0969367	-0.0813689	-0.0332476	0.834081	2289.04		argininosuccinate synthase 1
ATP11B	2935.49	-0.164623	ASTE1	216.194	0.127651	ATOH7	2.86158	0.347044	ATAD3B	43.9345	0.542291		ASTE1	0.0930416	0.127651	-0.269229	0.079134	75.7878		asteroid homolog 1
ATP11C	309.496	1.04361	ASTL	0.489311	0.377279	ATOH8	2324.89	-1.70456	ATAD3C	7.71655	-0.274303		ASTL	0.33341	0.377279	#N/A	#N/A	34.7713		astacin like metalloendopeptidase
ATP13A1	374.341	0.470825	ASTN1	91.2304	-0.568244	ATOX1	529.265	0.0711219	ATAD5	26.7951	0.197061		ASTN1	0.341301	-0.568244	-1.21047	1.04647	13947.1		astrotactin 1
ATP13A2	174.068	0.805973	ASTN2	196.305	-0.192397	ATP10A	158.369	-0.283543	ATAT1	144.526	0.818514		ASTN2	-1.24303	-0.192397	0.0741073	0.0723345	16.9245		astrotactin 2
ATP13A3	6008.59	1.52681	ASUN	1435.16	-0.353289	ATP10B	4.41789	0.75485	ATCAY	0.761537	0.311815		ASUN	1.38827	-0.353289	0.443087	-0.49383	43.1173		#N/A
ATP13A4	1.23203	-0.319995	ASXL1	1636.87	0.940928	ATP10D	907.208	0.352378	ATE1	738.367	1.74964		ASXL1	0.533612	0.940928	0.615929	0.870186	150.797		additional sex combs like 1, transcriptional regulator
ATP13A5	0.603065	-0.289343	ASXL2	847.923	2.27626	ATP11A	1850.01	-0.711878	ATF1	1156.43	-0.194263		ASXL2	0.226603	2.27626	0.582623	2.40483	2746.11		additional sex combs like 2, transcriptional regulator
ATP1A1	13351.6	0.354637	ASXL3	66.6491	-0.623053	ATP11B	2363.26	-0.0252966	ATF2	2013.41	-0.203155		ASXL3	-1.01926	-0.623053	-0.190153	0.458312	24.4085		additional sex combs like 3, transcriptional regulator
ATP1A1OS	158.914	-1.12227	ATAD1	5894.42	-1.03338	ATP11C	238.045	0.804855	ATF3	1271.21	-1.3619		ATAD1	-0.242292	-1.03338	-0.244386	-0.564313	185.957		ATPase family, AAA domain containing 1
ATP1A2	154284	-3.8665	ATAD2	1298.8	-0.783222	ATP13A1	248.006	0.585285	ATF4	7053.72	-0.00461417		ATAD2	-1.18784	-0.783222	-1.03952	0.143783	108.369		ATPase family, AAA domain containing 2
ATP1A3	23593.9	-2.07808	ATAD2B	337.484	1.38315	ATP13A2	157.587	0.665049	ATF5	1109.64	2.05123		ATAD2B	0.536194	1.38315	0.466945	1.1537	1061.77		ATPase family, AAA domain containing 2B
ATP1A4	3.30375	0.0860797	ATAD3A	121.279	0.835299	ATP13A3	5754.79	0.842023	ATF6	2498.95	0.0465548		ATAD3A	0.895603	0.835299	-0.0256884	0.740243	216.194		ATPase family, AAA domain containing 3A
ATP1B1	19622.8	-0.775889	ATAD3B	58.9196	0.971702	ATP13A4	7.52279	-0.468255	ATF6B	1059.09	0.438899		ATAD3B	0.490649	0.971702	0.139332	0.542291	0.489311		ATPase family, AAA domain containing 3B
ATP1B2	170.822	-0.353394	ATAD3C	8.77906	-0.191567	ATP13A5	0.671174	-0.235503	ATF7	1945.53	0.548803		ATAD3C	-0.763977	-0.191567	-0.26233	-0.274303	91.2304		ATPase family, AAA domain containing 3C
ATP1B3	1224.06	1.34344	ATAD5	40.1529	0.785167	ATP1A1	16171.4	-0.324019	ATF7IP	1738.31	0.733849		ATAD5	-0.00737712	0.785167	0.0996044	0.197061	196.305		ATPase family, AAA domain containing 5
ATP1B4	35.7314	-0.708207	ATAT1	152.005	0.870086	ATP1A1OS	102.341	-0.280036	ATF7IP2	755.625	-0.52523		ATAT1	-0.119846	0.870086	-0.0490884	0.818514	1435.16		alpha tubulin acetyltransferase 1
ATP2A1	2.63559	-0.0798691	ATCAY	0.978622	0.440842	ATP1A2	70113.4	-2.82329	ATG10	386.771	-0.887418		ATCAY	#N/A	0.440842	0.215813	0.311815	1636.87		ATCAY, caytaxin
ATP2A2	528764	-2.08305	ATE1	602.449	1.49398	ATP1A3	4741.69	-0.345381	ATG12	1442.48	-0.119379		ATE1	-0.0635502	1.49398	0.184007	1.74964	847.923		arginyltransferase 1
ATP2A3	198.99	-0.979617	ATF1	1115.67	-0.397566	ATP1A4	30.7851	-1.18388	ATG13	2070.4	0.218826		ATF1	1.19155	-0.397566	0.270185	-0.194263	66.6491		activating transcription factor 1
ATP2B1	845.457	0.950684	ATF2	2051.91	-0.25487	ATP1B1	13108.2	-0.676645	ATG14	1341.06	-0.383729		ATF2	0.0906659	-0.25487	0.191393	-0.203155	5894.42		activating transcription factor 2
ATP2B2	1.23203	-0.319995	ATF3	1728.27	-0.420339	ATP1B2	165.842	-0.748502	ATG16L1	819.975	0.155399		ATF3	0.391466	-0.420339	0.720215	-1.3619	1298.8		activating transcription factor 3
ATP2B4	11077.9	0.994613	ATF4	8589.34	0.358811	ATP1B3	830.92	1.09759	ATG16L2	206.151	2.0778		ATF4	0.856486	0.358811	0.111521	-0.00461417	337.484		activating transcription factor 4
ATP2C1	4126.82	0.373378	ATF5	834.757	1.74055	ATP1B4	313.271	-2.14603	ATG2A	217.277	0.922862		ATF5	0.199954	1.74055	1.45864	2.05123	121.279		activating transcription factor 5
ATP2C2	2.46105	0.527037	ATF6	2789.75	0.216298	ATP2A1	4.72359	0.534335	ATG2B	1587.15	0.55552		ATF6	0.067719	0.216298	0.127085	0.0465548	58.9196		activating transcription factor 6
ATP4A	0.603065	-0.289343	ATF6B	1221.95	0.654711	ATP2A2	156021	-0.702638	ATG3	2763.89	-1.16092		ATF6B	-0.41943	0.654711	0.0157571	0.438899	8.77906		activating transcription factor 6 beta
ATP5A1	163451	-1.49109	ATF7	2161.48	0.689948	ATP2A3	146.184	-0.973205	ATG4A	1440.77	-0.471139		ATF7	0.318065	0.689948	0.856607	0.548803	40.1529		activating transcription factor 7
ATP5B	199609	-1.27424	ATF7IP	1379.33	0.212107	ATP2B1	483.011	1.14175	ATG4B	494.326	0.673807		ATF7IP	-0.532056	0.212107	0.557123	0.733849	152.005		activating transcription factor 7 interacting protein
ATP5C1	37362.4	-0.913743	ATF7IP2	707.221	-0.874831	ATP2B2	10.1393	0.92172	ATG4C	474.836	-0.116046		ATF7IP2	-0.735081	-0.874831	0.103172	-0.52523	0.978622		activating transcription factor 7 interacting protein 2
ATP5D	1599.64	-1.07252	ATG10	448.337	-0.546904	ATP2B3	1.03012	-0.030432	ATG4D	668.212	-0.757934		ATG10	0.0409637	-0.546904	0.155773	-0.887418	602.449		autophagy related 10
ATP5E	7253.84	-0.754462	ATG12	1516.34	-0.0884781	ATP2B4	16669	-0.139578	ATG5	1334.09	-0.32356		ATG12	0.753125	-0.0884781	0.331831	-0.119379	1115.67		autophagy related 12
ATP5EP2	12.132	0.156367	ATG13	2253.7	0.327267	ATP2C1	6177.7	0.025556	ATG7	488.587	0.361342		ATG13	-0.547477	0.327267	-0.0360977	0.218826	2051.91		autophagy related 13
ATP5F1	36696.1	-0.918729	ATG14	1433.09	-0.308294	ATP2C2	2.36486	0.376344	ATG9A	1417.15	1.57237		ATG14	-0.434459	-0.308294	-0.14113	-0.383729	1728.27		autophagy related 14
ATP5G1	11158.7	-1.03796	ATG16L1	898.063	0.278084	ATP4A	0.3776	0.215813	ATG9B	0.507691	0.284249		ATG16L1	0.325772	0.278084	0.104889	0.155399	8589.34		autophagy related 16 like 1
ATP5G2	9977.32	-0.713201	ATG16L2	312.973	2.60657	ATP5A1	132624	-1.14808	ATHL1	83.5745	1.00585		ATG16L2	0.215566	2.60657	0.759514	2.0778	834.757		autophagy related 16 like 2
ATP5G3	36614.7	-1.03973	ATG2A	223.086	0.935255	ATP5B	188590	-1.04779	ATIC	1961.59	-0.476316		ATG2A	-0.86757	0.935255	-0.191428	0.922862	2789.75		autophagy related 2A
ATP5H	14202.1	-0.885175	ATG2B	1500.6	0.379747	ATP5C1	42217.7	-1.33145	ATL1	135.775	1.51025		ATG2B	-0.206647	0.379747	0.351252	0.55552	1221.95		autophagy related 2B
ATP5I	10253.5	-1.40665	ATG3	3051.52	-0.945066	ATP5D	2128.87	-1.61241	ATL2	1035.86	-0.0411307		ATG3	0.272777	-0.945066	-0.0520692	-1.16092	2161.48		autophagy related 3
ATP5J	25638.4	-1.03377	ATG4A	1477.13	-0.516377	ATP5E	8913.19	-1.13484	ATL3	272.598	2.29357		ATG4A	0.48469	-0.516377	-0.229713	-0.471139	1379.33		autophagy related 4A cysteine peptidase
ATP5J2	8478.78	-0.924939	ATG4B	574.402	0.890458	ATP5EP2	13.2527	-0.184118	ATM	2211.81	0.915093		ATG4B	0.64871	0.890458	-0.2626	0.673807	707.221		autophagy related 4B cysteine peptidase
ATP5J2-PTCD1	0.603065	-0.289343	ATG4C	497.066	-0.0963038	ATP5F1	34524.1	-0.978303	ATMIN	2664.44	-0.161578		ATG4C	0.489559	-0.0963038	0.589048	-0.116046	448.337		autophagy related 4C cysteine peptidase
ATP5L	22582.5	-1.35526	ATG4D	664.679	-0.924278	ATP5G1	16546	-1.46842	ATN1	2746.11	0.706979		ATG4D	-0.0108372	-0.924278	-0.784502	-0.757934	1516.34		autophagy related 4D cysteine peptidase
ATP5O	29614	-1.45596	ATG5	1403.55	-0.291401	ATP5G2	11048.9	-1.18313	ATOH7	1.9697	-0.389377		ATG5	0.483306	-0.291401	0.0732755	-0.32356	2253.7		autophagy related 5
ATP5S	1038.08	-0.822884	ATG7	656.191	0.856523	ATP5G3	44714.9	-1.23946	ATOH8	486.494	0.0948654		ATG7	0.248296	0.856523	0.421269	0.361342	1433.09		autophagy related 7
ATP5SL	3026.62	-0.588759	ATG9A	1237.06	1.38149	ATP5H	14379.9	-1.03713	ATOX1	829.439	-0.60905		ATG9A	0.105451	1.38149	0.233055	1.57237	898.063		autophagy related 9A
ATP6AP1	3961.02	-0.256381	ATG9B	1.95724	0.487462	ATP5I	10714.1	-1.49592	ATP10A	123.256	2.15052		ATG9B	-0.289343	0.487462	-0.235503	0.284249	312.973		autophagy related 9B
ATP6AP1L	77.0279	-0.504053	ATHL1	182.039	2.04448	ATP5J	31742.4	-1.31603	ATP10B	5.33076	0.772149		ATHL1	-0.454561	2.04448	0.0277168	1.00585	223.086		#N/A
ATP6AP2	2478.47	0.622192	ATIC	2134.81	-0.347137	ATP5J2	9589.84	-1.14862	ATP10D	860.013	1.20954		ATIC	0.852666	-0.347137	0.614395	-0.476316	1500.6		5-aminoimidazole-4-carboxamide ribonucleotide formyltransferase/IMP cyclohydrolase
ATP6V0A1	1660.41	0.219408	ATL1	131.525	1.48878	ATP5J2-PTCD1	1.80386	0.281583	ATP11A	778.706	1.52631		ATL1	1.05448	1.48878	0.522572	1.51025	3051.52		atlastin GTPase 1
ATP6V0A2	532.415	0.787217	ATL2	1065.85	-0.0625198	ATP5L	22586.8	-1.41211	ATP11B	2328.97	0.473342		ATL2	-0.0281009	-0.0625198	-0.229482	-0.0411307	1477.13		atlastin GTPase 2
ATP6V0B	1392.81	0.353685	ATL3	290.307	2.44916	ATP5L2	2.09329	0.329932	ATP11C	416.372	1.5813		ATL3	0.30846	2.44916	0.767864	2.29357	574.402		atlastin GTPase 3
ATP6V0C	84.6274	-0.340238	ATM	1953.95	0.648727	ATP5O	32003.3	-1.62285	ATP13A1	371.419	0.937076		ATM	-0.374262	0.648727	0.36291	0.915093	497.066		ATM serine/threonine kinase
ATP6V0D1	2003.54	-0.251038	ATMIN	2909.47	-0.0348341	ATP5S	998.217	-0.841853	ATP13A2	240.661	1.10136		ATMIN	0.398063	-0.0348341	0.288075	-0.161578	664.679		ATM interactor
ATP6V0D2	7.5511	2.27219	ATN1	2715.61	0.632034	ATP5SL	4151.02	-1.19375	ATP13A3	6809.12	0.725851		ATN1	0.0534649	0.632034	0.349893	0.706979	1403.55		atrophin 1
ATP6V0E1	4867.69	0.187598	ATOH7	3.02231	-0.216872	ATP6AP1	2360.25	0.421061	ATP13A4	1.77692	0.355015		ATOH7	#N/A	-0.216872	0.347044	-0.389377	656.191		atonal bHLH transcription factor 7
ATP6V0E2	7463.79	-2.07527	ATOH8	289.885	-1.81366	ATP6AP1L	103.911	-0.246043	ATP13A5	0.253846	0.229365		ATOH8	-2.12435	-1.81366	-1.70456	0.0948654	1237.06		atonal bHLH transcription factor 8
ATP6V0E2-AS1	83.095	-0.0105872	ATOX1	924.867	-0.405532	ATP6AP2	1906.41	1.00251	ATP1A1	11826.3	0.349677		ATOX1	0.238543	-0.405532	0.0711219	-0.60905	1.95724		antioxidant 1 copper chaperone
ATP6V1A	795.634	1.11085	ATP10A	198.934	2.76286	ATP6V0A1	726.894	0.687496	ATP1A1OS	120.043	-0.853374		ATP10A	0.290982	2.76286	-0.283543	2.15052	182.039		ATPase phospholipid transporting 10A (putative)
ATP6V1B1	17.7697	0.0187055	ATP10B	9.78622	1.41865	ATP6V0A2	430.197	0.716974	ATP1A2	11547.2	-1.80545		ATP10B	0.395056	1.41865	0.75485	0.772149	2134.81		ATPase phospholipid transporting 10B (putative)
ATP6V1B2	1479.68	0.34185	ATP10D	827.608	1.12713	ATP6V0B	1086.38	0.464624	ATP1A3	6490.08	-0.246575		ATP10D	1.18291	1.12713	0.352378	1.20954	131.525		ATPase phospholipid transporting 10D (putative)
ATP6V1C1	2299.82	0.487871	ATP11A	734.809	1.4449	ATP6V0C	74.1395	-0.300238	ATP1A4	22.0427	-1.0499		ATP11A	-0.982699	1.4449	-0.711878	1.52631	1065.85		ATPase phospholipid transporting 11A
ATP6V1C2	59.2189	-1.17251	ATP11B	2177.64	0.264434	ATP6V0D1	1263.56	0.122407	ATP1B1	13774.7	-1.43937		ATP11B	-0.164623	0.264434	-0.0252966	0.473342	290.307		ATPase phospholipid transporting 11B (putative)
ATP6V1D	8348.05	-0.356369	ATP11C	487.919	1.79901	ATP6V0D2	37.0423	2.95543	ATP1B2	141.774	0.559926		ATP11C	1.04361	1.79901	0.804855	1.5813	1953.95		ATPase phospholipid transporting 11C
ATP6V1E1	14408.2	-0.647915	ATP13A1	522.417	1.4301	ATP6V0E1	6084.35	-0.150294	ATP1B3	1779.05	0.715647		ATP13A1	0.470825	1.4301	0.585285	0.937076	2909.47		ATPase 13A1
ATP6V1E2	44.9221	-0.427957	ATP13A2	425.128	1.87507	ATP6V0E2	3234.16	-0.851605	ATP1B4	150.434	-0.0473988		ATP13A2	0.805973	1.87507	0.665049	1.10136	2715.61		ATPase 13A2
ATP6V1F	1186.56	-0.0186974	ATP13A3	10550.3	1.39282	ATP6V0E2-AS1	110.436	-0.0845343	ATP2A1	7.17833	-0.661194		ATP13A3	1.52681	1.39282	0.842023	0.725851	3.02231		ATPase 13A3
ATP6V1G1	2882.87	0.175512	ATP13A4	0.733966	0.416361	ATP6V1A	698.934	1.3885	ATP2A2	60426.1	-0.857706		ATP13A4	-0.319995	0.416361	-0.468255	0.355015	289.885		ATPase 13A4
ATP6V1G2	91.3169	-0.686462	ATP1A1	14013.8	0.623067	ATP6V1B1	5.04079	0.614597	ATP2A3	58.0163	-0.518736		ATP1A1	0.354637	0.623067	-0.324019	0.349677	924.867		ATPase Na+/K+ transporting subunit alpha 1
ATP6V1G2-DDX39B	1.9263	0.395056	ATP1A1OS	112.992	-1.25185	ATP6V1B2	1886.07	0.128204	ATP2B1	1599.9	0.994078		ATP1A1OS	-1.12227	-1.25185	-0.280036	-0.853374	198.934		#N/A
ATP6V1H	2158.98	-0.118272	ATP1A2	11364.9	-2.24986	ATP6V1C1	2480.11	0.188701	ATP2B2	6.47786	-0.192381		ATP1A2	-3.8665	-2.24986	-2.82329	-1.80545	9.78622		ATPase Na+/K+ transporting subunit alpha 2
ATP7A	606.91	0.16631	ATP1A3	5218.46	-1.07807	ATP6V1C2	12.2387	0.962899	ATP2B3	0.507691	0.284249		ATP1A3	-2.07808	-1.07807	-0.345381	-0.246575	827.608		ATPase Na+/K+ transporting subunit alpha 3
ATP7B	202.747	0.189646	ATP1A4	23.7756	-1.02273	ATP6V1D	10585.9	-0.445415	ATP2B4	13387	0.307372		ATP1A4	0.0860797	-1.02273	-1.18388	-1.0499	734.809		ATPase Na+/K+ transporting subunit alpha 4
ATP8A1	5878	-1.76923	ATP1B1	15411.4	-1.14062	ATP6V1E1	16280.3	-0.88675	ATP2C1	5700.06	-0.402466		ATP1B1	-0.775889	-1.14062	-0.676645	-1.43937	2177.64		ATPase Na+/K+ transporting subunit beta 1
ATP8A2	7.77838	0.293562	ATP1B2	72.0609	-1.22971	ATP6V1E2	62.3074	-0.525609	ATP2C2	0.761537	0.311815		ATP1B2	-0.353394	-1.22971	-0.748502	0.559926	487.919		ATPase Na+/K+ transporting subunit beta 2
ATP8B1	480.119	0.840619	ATP1B3	2487.79	1.22989	ATP6V1F	2233.47	-0.701505	ATP5A1	82378.9	-1.28554		ATP1B3	1.34344	1.22989	1.09759	0.715647	522.417		ATPase Na+/K+ transporting subunit beta 3
ATP8B2	688.542	0.755136	ATP1B4	89.4901	-2.11185	ATP6V1G1	2325.82	-0.0519785	ATP5B	113746	-1.5706		ATP1B4	-0.708207	-2.11185	-2.14603	-0.0473988	425.128		ATPase Na+/K+ transporting family member beta 4
ATP8B3	15.6421	-0.271177	ATP2A1	8.08831	-0.613149	ATP6V1G2	75.1667	-0.494093	ATP5C1	37227.6	-2.12291		ATP2A1	-0.0798691	-0.613149	0.534335	-0.661194	10550.3		ATPase sarcoplasmic/endoplasmic reticulum Ca2+ transporting 1
ATP8B4	109.085	-0.171027	ATP2A2	64122.9	-0.796752	ATP6V1H	1653.29	0.280782	ATP5D	1440.44	-1.51739		ATP2A2	-2.08305	-0.796752	-0.702638	-0.857706	0.733966		ATPase sarcoplasmic/endoplasmic reticulum Ca2+ transporting 2
ATP8B5P	13.9943	0.725137	ATP2A3	111.939	0.744153	ATP7A	385.773	0.825726	ATP5E	5749.62	-1.16557		ATP2A3	-0.979617	0.744153	-0.973205	-0.518736	14013.8		ATPase sarcoplasmic/endoplasmic reticulum Ca2+ transporting 3
ATP9A	2246.24	0.281086	ATP2B1	1998.76	1.30971	ATP7B	466.334	-0.619639	ATP5EP2	18.1033	-0.818823		ATP2B1	0.950684	1.30971	1.14175	0.994078	112.992		ATPase plasma membrane Ca2+ transporting 1
ATP9B	439.159	-0.0982761	ATP2B2	7.2679	-0.131585	ATP8A1	1351.35	0.0920144	ATP5F1	24447.9	-1.57792		ATP2B2	-0.319995	-0.131585	0.92172	-0.192381	11364.9		ATPase plasma membrane Ca2+ transporting 2
ATPAF1	19448.2	-1.24021	ATP2B4	14603.4	0.418519	ATP8A2	11.5286	0.400457	ATP5G1	7711.03	-1.87578		ATP2B4	0.994613	0.418519	-0.139578	0.307372	5218.46		ATPase plasma membrane Ca2+ transporting 4
ATPAF2	1061.34	-1.13717	ATP2C1	5808.52	-0.462774	ATP8B1	522.359	0.329512	ATP5G2	8470.76	-1.37831		ATP2C1	0.373378	-0.462774	0.025556	-0.402466	23.7756		ATPase secretory pathway Ca2+ transporting 1
ATPIF1	4246.64	-0.28503	ATP2C2	7.82898	1.21631	ATP8B2	473.743	0.986853	ATP5G3	26544.2	-1.6912		ATP2C2	0.527037	1.21631	0.376344	0.311815	15411.4		ATPase secretory pathway Ca2+ transporting 2
ATR	799.287	0.465558	ATP4A	0.244655	0.301701	ATP8B3	7.96317	-0.0046806	ATP5H	16095.3	-2.19155		ATP4A	-0.289343	0.301701	0.215813	#N/A	72.0609		ATPase H+/K+ transporting alpha subunit
ATRAID	5825.29	-0.597915	ATP5A1	81471.2	-1.55304	ATP8B4	89.0124	0.731843	ATP5I	8225.49	-1.99178		ATP5A1	-1.49109	-1.55304	-1.14808	-1.28554	2487.79		ATP synthase, H+ transporting, mitochondrial F1 complex, alpha subunit 1, cardiac muscle
ATRIP	91.9854	0.552686	ATP5B	117953	-1.62252	ATP8B5P	28.5227	-0.493473	ATP5J	26154.8	-2.0119		ATP5B	-1.27424	-1.62252	-1.04779	-1.5706	89.4901		ATP synthase, H+ transporting, mitochondrial F1 complex, beta polypeptide
ATRN	3853.72	-0.127913	ATP5C1	38477.3	-2.24099	ATP9A	1244.35	0.700087	ATP5J2	8402.38	-1.71149		ATP5C1	-0.913743	-2.24099	-1.33145	-2.12291	8.08831		ATP synthase, H+ transporting, mitochondrial F1 complex, gamma polypeptide 1
ATRNL1	152.416	-0.139439	ATP5D	1446.14	-1.7478	ATP9B	322.2	0.116101	ATP5L	17330.6	-1.86928		ATP5D	-1.07252	-1.7478	-1.61241	-1.51739	64122.9		ATP synthase, H+ transporting, mitochondrial F1 complex, delta subunit
ATRX	5887.02	-0.122457	ATP5E	6090.43	-1.10953	ATPAF1	16570.5	-0.724414	ATP5L2	0.507691	0.284249		ATP5E	-0.754462	-1.10953	-1.13484	-1.16557	111.939		ATP synthase, H+ transporting, mitochondrial F1 complex, epsilon subunit
ATXN1	1553	0.477911	ATP5EP2	17.2417	-1.15926	ATPAF2	1002.55	-0.993558	ATP5O	21770.8	-2.05932		ATP5EP2	0.156367	-1.15926	-0.184118	-0.818823	1998.76		#N/A
ATXN10	4781.24	0.367581	ATP5F1	25110.7	-1.68344	ATPIF1	5388.62	-0.341753	ATP5S	340.359	-1.09897		ATP5F1	-0.918729	-1.68344	-0.978303	-1.57792	7.2679		ATP synthase, H+ transporting, mitochondrial Fo complex subunit B1
ATXN1L	1462.53	0.718803	ATP5G1	7836.55	-2.08967	ATR	834.048	0.156334	ATP5SL	2294.64	-1.07178		ATP5G1	-1.03796	-2.08967	-1.46842	-1.87578	14603.4		ATP synthase, H+ transporting, mitochondrial Fo complex subunit C1 (subunit 9)
ATXN2	1216.03	0.373686	ATP5G2	8774.36	-1.42551	ATRAID	3802.19	-0.337919	ATP6AP1	4396.41	0.0687494		ATP5G2	-0.713201	-1.42551	-1.18313	-1.37831	5808.52		ATP synthase, H+ transporting, mitochondrial Fo complex subunit C2 (subunit 9)
ATXN2L	844.193	0.667889	ATP5G3	27398	-1.77808	ATRIP	92.8534	0.0327515	ATP6AP1L	180.863	-0.300013		ATP5G3	-1.03973	-1.77808	-1.23946	-1.6912	7.82898		ATP synthase, H+ transporting, mitochondrial Fo complex subunit C3 (subunit 9)
ATXN3	531.985	0.243485	ATP5H	16664.1	-2.30243	ATRN	2958.44	0.0954876	ATP6AP2	4655.83	0.156004		ATP5H	-0.885175	-2.30243	-1.03713	-2.19155	0.244655		ATP synthase, H+ transporting, mitochondrial Fo complex subunit D
ATXN7	783.571	0.723048	ATP5I	8430.41	-2.16083	ATRNL1	639.604	-0.888056	ATP6V0A1	1127.95	0.787179		ATP5I	-1.40665	-2.16083	-1.49592	-1.99178	81471.2		ATP synthase, H+ transporting, mitochondrial Fo complex subunit E
ATXN7L1	238.922	-0.291917	ATP5J	26229.2	-2.36714	ATRX	4131.67	0.246983	ATP6V0A2	696.258	0.467742		ATP5J	-1.03377	-2.36714	-1.31603	-2.0119	117953		ATP synthase, H+ transporting, mitochondrial Fo complex subunit F6
ATXN7L2	41.8002	0.48942	ATP5J2	8815.61	-1.70413	ATXN1	1161.72	0.549764	ATP6V0B	1898.55	-0.391234		ATP5J2	-0.924939	-1.70413	-1.14862	-1.71149	38477.3		ATP synthase, H+ transporting, mitochondrial Fo complex subunit F2
ATXN7L3	1010.37	0.342696	ATP5J2-PTCD1	0.244655	0.301701	ATXN10	5267.19	-0.0554574	ATP6V0C	74.3445	0.656126		ATP5J2-PTCD1	-0.289343	0.301701	0.281583	#N/A	1446.14		#N/A
ATXN7L3B	3754.33	-0.241541	ATP5L	17585.2	-2.09315	ATXN1L	3024.72	-0.188715	ATP6V0CP3	0.507691	0.284249		ATP5L	-1.35526	-2.09315	-1.41211	-1.86928	6090.43		ATP synthase, H+ transporting, mitochondrial Fo complex subunit G
AUH	2768.01	-1.03696	ATP5O	22298.1	-2.24384	ATXN2	1056.94	0.308721	ATP6V0D1	2034.75	-0.213026		ATP5O	-1.45596	-2.24384	-1.62285	-2.05932	17.2417		ATP synthase, H+ transporting, mitochondrial F1 complex, O subunit
AUNIP	3.08851	0.557807	ATP5S	386.151	-0.802432	ATXN2L	785.184	0.831885	ATP6V0D2	69.8075	2.91152		ATP5S	-0.822884	-0.802432	-0.841853	-1.09897	25110.7		ATP synthase, H+ transporting, mitochondrial Fo complex subunit s (factor B)
AUP1	1542.02	0.528754	ATP5SL	2420.5	-1.03324	ATXN3	336.148	0.52239	ATP6V0E1	6843.03	-0.752771		ATP5SL	-0.588759	-1.03324	-1.19375	-1.07178	7836.55		#N/A
AURKA	245.692	0.016405	ATP6AP1	5198.2	0.361865	ATXN7	758.86	0.379853	ATP6V0E2	1616.25	-1.25841		ATP6AP1	-0.256381	0.361865	0.421061	0.0687494	8774.36		ATPase H+ transporting accessory protein 1
AURKAIP1	1509.13	-0.60507	ATP6AP1L	175.02	-0.500377	ATXN7L1	176.674	0.193167	ATP6V0E2-AS1	76.2723	-0.393745		ATP6AP1L	-0.504053	-0.500377	-0.246043	-0.300013	27398		ATPase H+ transporting accessory protein 1 like
AURKAPS1	12.9783	0.63159	ATP6AP2	5661.19	0.497836	ATXN7L2	47.5065	0.0557545	ATP6V1A	1421.13	0.819263		ATP6AP2	0.622192	0.497836	1.00251	0.156004	16664.1		ATPase H+ transporting accessory protein 2
AURKB	6.56132	0.196815	ATP6V0A1	1366.74	1.06797	ATXN7L3	834.442	0.315103	ATP6V1B1	15.2403	-0.0463441		ATP6V0A1	0.219408	1.06797	0.687496	0.787179	8430.41		ATPase H+ transporting V0 subunit a1
AURKC	22.6773	0.0205126	ATP6V0A2	747.71	0.545554	ATXN7L3B	2493.53	-0.0775072	ATP6V1B2	1164.47	0.982258		ATP6V0A2	0.787217	0.545554	0.716974	0.467742	26229.2		ATPase H+ transporting V0 subunit a2
AUTS2	249.874	0.494119	ATP6V0B	2549.08	0.247004	AUH	2718.87	-1.13918	ATP6V1C1	3028.89	-0.496287		ATP6V0B	0.353685	0.247004	0.464624	-0.391234	8815.61		ATPase H+ transporting V0 subunit b
AV1S4A1N1T	1.23203	-0.319995	ATP6V0C	90.4231	0.942686	AUNIP	1.46621	0.258648	ATP6V1C2	21.6571	-0.434527		ATP6V0C	-0.340238	0.942686	-0.300238	0.656126	0.244655		ATPase H+ transporting V0 subunit c
AV2S1A1	0.603065	-0.289343	ATP6V0D1	2535.06	0.226928	AUP1	1281.92	0.255661	ATP6V1D	8213.25	-1.16365		ATP6V0D1	-0.251038	0.226928	0.122407	-0.213026	17585.2		ATPase H+ transporting V0 subunit d1
AVEN	937.821	0.553621	ATP6V0D2	284.779	4.17995	AURKA	384.697	-0.0156173	ATP6V1E1	10625.6	-1.31529		ATP6V0D2	2.27219	4.17995	2.95543	2.91152	22298.1		ATPase H+ transporting V0 subunit d2
AVIL	43.1469	0.607707	ATP6V0E1	7693.87	-0.510182	AURKAIP1	2252.3	-1.1807	ATP6V1E2	42.3905	-0.305595		ATP6V0E1	0.187598	-0.510182	-0.150294	-0.752771	386.151		ATPase H+ transporting V0 subunit e1
AVL9	313.372	0.521259	ATP6V0E2	1839.64	-0.920041	AURKAPS1	19.1469	0.591721	ATP6V1F	1853.82	-0.682429		ATP6V0E2	-2.07527	-0.920041	-0.851605	-1.25841	2420.5		ATPase H+ transporting V0 subunit e2
AVPI1	380.178	-1.33324	ATP6V0E2-AS1	78.3208	-0.437366	AURKB	3.31323	0.447077	ATP6V1G1	3808.12	-1.11559		ATP6V0E2-AS1	-0.0105872	-0.437366	-0.0845343	-0.393745	5198.2		#N/A
AVPR1A	574.79	-0.705009	ATP6V1A	2004.13	1.33216	AURKC	37.2117	-0.166627	ATP6V1G2	130.754	-1.14423		ATP6V1A	1.11085	1.33216	1.3885	0.819263	175.02		ATPase H+ transporting V1 subunit A
AVPR2	164.552	-1.70442	ATP6V1B1	18.2056	0.161002	AUTS2	184.611	0.00212686	ATP6V1H	2104.52	-0.60107		ATP6V1B1	0.0187055	0.161002	0.614597	-0.0463441	5661.19		ATPase H+ transporting V1 subunit B1
AX721123	0.603065	-0.289343	ATP6V1B2	1742.61	1.5583	AVEN	1065.34	0.242591	ATP7A	610.597	0.957534		ATP6V1B2	0.34185	1.5583	0.128204	0.982258	1366.74		ATPase H+ transporting V1 subunit B2
AX721193	1.20623	0.33341	ATP6V1C1	3668.99	-0.0797316	AVIL	47.0434	1.01105	ATP7B	252.081	0.215029		ATP6V1C1	0.487871	-0.0797316	0.188701	-0.496287	747.71		ATPase H+ transporting V1 subunit C1
AX721199	1.23203	-0.319995	ATP6V1C2	21.4008	-0.578385	AVL9	271.036	0.583893	ATP8A1	781.208	2.03621		ATP6V1C2	-1.17251	-0.578385	0.962899	-0.434527	2549.08		ATPase H+ transporting V1 subunit C2
AX746478	51.5651	-1.24262	ATP6V1D	8697.67	-1.10861	AVPI1	200.936	-0.352008	ATP8A2	14.9464	1.36336		ATP6V1D	-0.356369	-1.10861	-0.445415	-1.16365	90.4231		ATPase H+ transporting V1 subunit D
AX746484	0.997409	0.00386693	ATP6V1E1	11583.4	-1.13614	AVPR1A	212.227	0.514031	ATP8B1	732.951	1.23495		ATP6V1E1	-0.647915	-1.13614	-0.88675	-1.31529	2535.06		ATPase H+ transporting V1 subunit E1
AX746487	1.86366	-0.332137	ATP6V1E2	43.1613	-0.366756	AVPR2	131.476	-1.54141	ATP8B2	1126.31	1.9902		ATP6V1E2	-0.427957	-0.366756	-0.525609	-0.305595	284.779		ATPase H+ transporting V1 subunit E2
AX746492	1.60134	0.33968	ATP6V1F	2205.34	-0.286951	AWAT2	0.3776	0.215813	ATP8B3	13.5855	0.558922		ATP6V1F	-0.0186974	-0.286951	-0.701505	-0.682429	7693.87		ATPase H+ transporting V1 subunit F
AX746522	2.38069	0.346289	ATP6V1G1	4245.5	-0.867966	AX721123	2.36486	0.376344	ATP8B4	74.4648	-0.510607		ATP6V1G1	0.175512	-0.867966	-0.0519785	-1.11559	1839.64		ATPase H+ transporting V1 subunit G1
AX746523	272.653	0.305887	ATP6V1G2	135.659	-1.19058	AX721193	6.7554	1.31398	ATP8B5P	22.3576	-0.673227		ATP6V1G2	-0.686462	-1.19058	-0.494093	-1.14423	78.3208		ATPase H+ transporting V1 subunit G2
AX746535	2.20632	0.462281	ATP6V1H	2429.84	-0.297887	AX721199	3.64618	-0.355203	ATP9A	2512.08	0.721939		ATP6V1H	-0.118272	-0.297887	0.280782	-0.60107	2004.13		ATPase H+ transporting V1 subunit H
AX746542	3.08851	0.557807	ATP7A	646.921	1.01727	AX746478	23.0224	0.475599	ATP9B	295.672	0.625585		ATP7A	0.16631	1.01727	0.825726	0.957534	18.2056		ATPase copper transporting alpha
AX746562	4.40813	-0.144789	ATP7B	274.135	0.319715	AX746484	1.03012	-0.030432	ATPAF1	15014.8	-1.16822		ATP7B	0.189646	0.319715	-0.619639	0.215029	1742.61		ATPase copper transporting beta
AX746567	1.23203	-0.319995	ATP8A1	559.618	1.66047	AX746485	0.671174	-0.235503	ATPAF2	628.969	-0.805988		ATP8A1	-1.76923	1.66047	0.0920144	2.03621	3668.99		ATPase phospholipid transporting 8A1
AX746575	7.66581	0.594285	ATP8A2	5.91495	0.645544	AX746522	1.46621	0.258648	ATPIF1	9503.52	-1.95312		ATP8A2	0.293562	0.645544	0.400457	1.36336	21.4008		ATPase phospholipid transporting 8A2
AX746590	1.59865	-0.098102	ATP8B1	891.822	1.5024	AX746523	439.857	-1.12905	ATR	808.445	0.491058		ATP8B1	0.840619	1.5024	0.329512	1.23495	8697.67		ATPase phospholipid transporting 8B1
AX746596	11.7303	0.884322	ATP8B2	990.589	1.86884	AX746535	2.86245	0.463418	ATRAID	4998.81	-0.781033		ATP8B2	0.755136	1.86884	0.986853	1.9902	11583.4		ATPase phospholipid transporting 8B2
AX746604	1.23203	-0.319995	ATP8B3	19.7453	1.02673	AX746544	0.671174	-0.235503	ATRIP	74.669	0.324222		ATP8B3	-0.271177	1.02673	-0.0046806	0.558922	43.1613		ATPase phospholipid transporting 8B3
AX746605	29.2349	-0.44897	ATP8B4	163.259	0.986205	AX746562	2.61181	0.29359	ATRN	3580.86	0.419985		ATP8B4	-0.171027	0.986205	0.731843	-0.510607	2205.34		ATPase phospholipid transporting 8B4 (putative)
AX746620	0.810704	0.32171	ATP8B5P	22.4659	-0.814461	AX746567	0.671174	-0.235503	ATRNL1	517.977	-1.62705		ATP8B5P	0.725137	-0.814461	-0.493473	-0.673227	4245.5		#N/A
AX746622	3.74674	-0.333243	ATP9A	2203.24	0.411145	AX746575	18.1903	0.614329	ATRX	5097.66	0.640392		ATP9A	0.281086	0.411145	0.700087	0.721939	135.659		ATPase phospholipid transporting 9A (putative)
AX746627	3.22386	-0.385818	ATP9B	331.37	0.780948	AX746590	0.741552	0.242125	ATXN1	2234	0.495379		ATP9B	-0.0982761	0.780948	0.116101	0.625585	2429.84		ATPase phospholipid transporting 9B (putative)
AX746638	41.1476	-0.510527	ATPAF1	14734.9	-1.4517	AX746596	9.02504	-0.390497	ATXN10	7093.24	-1.10117		ATPAF1	-1.24021	-1.4517	-0.724414	-1.16822	646.921		ATP synthase mitochondrial F1 complex assembly factor 1
AX746640	1.23203	-0.319995	ATPAF2	632.009	-0.940179	AX746604	0.671174	-0.235503	ATXN1L	1737.01	1.39378		ATPAF2	-1.13717	-0.940179	-0.993558	-0.805988	274.135		ATP synthase mitochondrial F1 complex assembly factor 2
AX746653	2.63559	-0.0798691	ATPIF1	9478.4	-2.33838	AX746605	20.4595	-0.172399	ATXN2	1229.8	0.11958		ATPIF1	-0.28503	-2.33838	-0.341753	-1.95312	559.618		ATPase inhibitory factor 1
AX746670	9.32839	0.173519	ATR	876.257	0.586574	AX746617	2.79434	-0.29325	ATXN2L	1278.26	0.480387		ATR	0.465558	0.586574	0.156334	0.491058	5.91495		ATR serine/threonine kinase
AX746671	3.22386	-0.385818	ATRAID	5291.28	-0.729551	AX746622	5.44536	-0.3415	ATXN3	679.965	-0.217799		ATRAID	-0.597915	-0.729551	-0.337919	-0.781033	891.822		all-trans retinoic acid induced differentiation factor
AX746690	1.9937	0.00467875	ATRIP	102.671	0.831816	AX746627	4.76407	0.0439777	ATXN7	803.003	0.555548		ATRIP	0.552686	0.831816	0.0327515	0.324222	990.589		ATR interacting protein
AX746699	1.86366	-0.332137	ATRN	3720.52	0.430686	AX746638	16.6422	-0.691438	ATXN7L1	153.399	0.399489		ATRN	-0.127913	0.430686	0.0954876	0.419985	19.7453		attractin
AX746710	0.603065	-0.289343	ATRNL1	589.77	-1.23283	AX746640	0.671174	-0.235503	ATXN7L2	55.3174	1.50189		ATRNL1	-0.139439	-1.23283	-0.888056	-1.62705	163.259		attractin like 1
AX746750	9.78705	-0.721671	ATRX	4163.73	0.157315	AX746653	3.0106	0.146694	ATXN7L3	1072.5	1.15965		ATRX	-0.122457	0.157315	0.246983	0.640392	22.4659		ATRX, chromatin remodeler
AX746755	199.751	-0.517264	ATXN1	1948.48	0.133723	AX746670	13.4948	1.04964	ATXN7L3B	3123.84	-0.140552		ATXN1	0.477911	0.133723	0.549764	0.495379	2203.24		ataxin 1
AX746764	4.93686	-0.515197	ATXN10	7348.57	-1.13466	AX746671	31.4491	-1.14183	AUH	1881.94	-1.7493		ATXN10	0.367581	-1.13466	-0.0554574	-1.10117	331.37		ataxin 10
AX746765	3.62683	0.742089	ATXN1L	1731.63	1.37735	AX746690	3.89926	0.654897	AUNIP	2.03076	0.360044		ATXN1L	0.718803	1.37735	-0.188715	1.39378	14734.9		ataxin 1 like
AX746771	0.997409	0.00386693	ATXN2	1229.58	0.034832	AX746710	4.50395	-0.272983	AUP1	1929.14	-0.21391		ATXN2	0.373686	0.034832	0.308721	0.11958	632.009		ataxin 2
AX746775	7.75394	-0.0491788	ATXN2L	1646.46	0.890779	AX746733	1.10411	0.252818	AURKA	281.239	-0.393194		ATXN2L	0.667889	0.890779	0.831885	0.480387	9478.4		ataxin 2 like
AX746780	69.9877	-1.23471	ATXN3	719.924	-0.169346	AX746750	30.2203	-1.06669	AURKAIP1	1525.06	-1.24461		ATXN3	0.243485	-0.169346	0.52239	-0.217799	876.257		ataxin 3
AX746823	5.65004	0.206672	ATXN7	782.481	0.443506	AX746755	171.618	-0.524853	AURKAPS1	15.7786	0.174723		ATXN7	0.723048	0.443506	0.379853	0.555548	5291.28		ataxin 7
AX746834	1.23203	-0.319995	ATXN7L1	152.251	0.323914	AX746764	28.2743	-0.419715	AURKB	15.2098	-0.227512		ATXN7L1	-0.291917	0.323914	0.193167	0.399489	102.671		ataxin 7 like 1
AX746839	2.96446	0.247813	ATXN7L2	71.3391	1.87726	AX746765	6.62858	0.488037	AURKC	41.9229	-1.00391		ATXN7L2	0.48942	1.87726	0.0557545	1.50189	3720.52		ataxin 7 like 2
AX746851	6.0395	-0.279978	ATXN7L3	1242.95	1.35819	AX746771	0.3776	0.215813	AUTS2	324.862	0.423097		ATXN7L3	0.342696	1.35819	0.315103	1.15965	589.77		ataxin 7 like 3
AX746857	1.20623	0.33341	ATXN7L3B	3109.24	-0.252953	AX746775	9.02385	0.581859	AVEN	1254.31	-0.380095		ATXN7L3B	-0.241541	-0.252953	-0.0775072	-0.140552	4163.73		ataxin 7 like 3B
AX746869	15.6597	-0.217491	AUH	1932.65	-1.87503	AX746780	76.9025	-0.770517	AVIL	52.6053	0.272826		AUH	-1.03696	-1.87503	-1.13918	-1.7493	1948.48		AU RNA binding methylglutaconyl-CoA hydratase
AX746880	11.1329	0.575206	AUNIP	6.36104	1.0448	AX746823	6.56416	1.03159	AVL9	239.19	1.31713		AUNIP	0.557807	1.0448	0.258648	0.360044	7348.57		aurora kinase A and ninein interacting protein
AX746885	43.3116	-0.716886	AUP1	2437.14	0.256768	AX746830	0.741552	0.242125	AVPI1	259.68	-1.43855		AUP1	0.528754	0.256768	0.255661	-0.21391	1731.63		AUP1, lipid droplet regulating VLDL assembly factor
AX746903	10.9104	0.465691	AURKA	330.653	-0.076301	AX746834	0.671174	-0.235503	AVPR1A	231.084	0.397814		AURKA	0.016405	-0.076301	-0.0156173	-0.393194	1229.58		aurora kinase A
AX746944	5.88325	-0.575571	AURKAIP1	1567.61	-1.32107	AX746839	3.5143	0.582471	AVPR1B	0.253846	0.229365		AURKAIP1	-0.60507	-1.32107	-1.1807	-1.24461	1646.46		aurora kinase A interacting protein 1
AX746967	24.4501	-0.368713	AURKAPS1	13.7586	-0.0565688	AX746851	4.76407	0.0439777	AVPR2	36.2467	-2.15302		AURKAPS1	0.63159	-0.0565688	0.591721	0.174723	719.924		#N/A
AX746969	2.67524	0.171726	AURKB	43.2037	1.23486	AX746857	1.7398	0.116161	AWAT2	1.26923	0.340251		AURKB	0.196815	1.23486	0.447077	-0.227512	782.481		aurora kinase B
AX746989	3.9783	0.0079735	AURKC	44.9318	-0.960138	AX746867	1.03012	-0.030432	AX721193	17.0077	1.68652		AURKC	0.0205126	-0.960138	-0.166627	-1.00391	152.251		aurora kinase C
AX746991	0.603065	-0.289343	AUTS2	343.704	0.472156	AX746869	11.3521	0.677419	AX746478	29.9119	-0.322337		AUTS2	0.494119	0.472156	0.00212686	0.423097	71.3391		AUTS2, activator of transcription and developmental regulator
AX747003	9.77856	0.359657	AV1S4A1N1T	0.244655	0.301701	AX746880	12.3283	0.669043	AX746484	3.04615	0.487455		AV1S4A1N1T	-0.319995	0.301701	#N/A	#N/A	1242.95		#N/A
AX747021	3.22386	-0.385818	AVEN	1197.19	-0.639544	AX746885	38.5365	-0.591985	AX746492	1.49254	-0.10766		AVEN	0.553621	-0.639544	0.242591	-0.380095	3109.24		apoptosis and caspase activation inhibitor
AX747048	0.603065	-0.289343	AVIL	65.8278	0.615734	AX746903	7.26324	0.661627	AX746522	0.761537	0.311815		AVIL	0.607707	0.615734	1.01105	0.272826	1932.65		advillin
AX747064	3.91419	0.957135	AVL9	314.112	1.68924	AX746944	6.22255	-0.14869	AX746523	213.347	0.802569		AVL9	0.521259	1.68924	0.583893	1.31713	6.36104		AVL9 cell migration associated
AX747067	359.536	-0.817246	AVPI1	259.518	-1.68955	AX746967	18.3136	0.671187	AX746535	0.253846	0.229365		AVPI1	-1.33324	-1.68955	-0.352008	-1.43855	2437.14		arginine vasopressin induced 1
AX747080	1.77025	0.185615	AVPR1A	212.639	0.157995	AX746969	3.0106	0.146694	AX746562	9.49347	-0.0408325		AVPR1A	-0.705009	0.157995	0.514031	0.397814	330.653		arginine vasopressin receptor 1A
AX747081	5.88325	-0.575571	AVPR2	43.5936	-1.43505	AX746989	3.64618	-0.355203	AX746564	1.01538	0.328729		AVPR2	-1.70442	-1.43505	-1.54141	-2.15302	1567.61		arginine vasopressin receptor 2
AX747088	97.7978	-0.617542	AWAT2	3.42518	0.636852	AX746991	2.61181	0.29359	AX746567	0.761537	0.311815		AWAT2	#N/A	0.636852	0.215813	0.340251	13.7586		acyl-CoA wax alcohol acyltransferase 2
AX747090	16.3164	0.532502	AX721123	0.244655	0.301701	AX747003	7.74149	-0.397706	AX746575	6.79277	0.38505		AX721123	-0.289343	0.301701	0.376344	#N/A	43.2037		#N/A
AX747098	3.22386	-0.385818	AX721193	41.8361	2.93233	AX747021	1.70771	-0.113325	AX746590	2.47739	-0.27957		AX721193	0.33341	2.93233	1.31398	1.68652	44.9318		#N/A
AX747103	2.64036	0.420223	AX721199	0.489311	0.377279	AX747048	2.79434	-0.29325	AX746596	20.5807	-0.873734		AX721199	-0.319995	0.377279	-0.355203	#N/A	343.704		#N/A
AX747104	30.139	0.72261	AX721280	0.244655	0.301701	AX747064	4.23457	-0.0698375	AX746604	0.507691	0.284249		AX721280	#N/A	0.301701	#N/A	#N/A	0.244655		#N/A
AX747114	2.0924	0.268223	AX746478	29.1581	-0.483821	AX747067	123.577	0.0248805	AX746605	17.149	-0.561218		AX746478	-1.24262	-0.483821	0.475599	-0.322337	1197.19		#N/A
AX747123	2.67524	0.171726	AX746484	3.42518	0.636852	AX747080	2.41192	0.0259871	AX746622	1.26923	0.340251		AX746484	0.00386693	0.636852	-0.030432	0.487455	65.8278		#N/A
AX747124	15.6126	-0.983595	AX746485	3.18052	0.597868	AX747081	9.83377	0.827696	AX746627	4.25431	0.0493423		AX746485	#N/A	0.597868	-0.235503	#N/A	314.112		#N/A
AX747125	133.588	-0.414347	AX746487	0.244655	0.301701	AX747088	245.673	-0.989786	AX746638	9.33122	0.652058		AX746487	-0.332137	0.301701	#N/A	#N/A	259.518		#N/A
AX747132	435.095	-1.15976	AX746492	1.02185	-0.517426	AX747090	9.16488	0.320606	AX746640	0.253846	0.229365		AX746492	0.33968	-0.517426	#N/A	-0.10766	212.639		#N/A
AX747135	104.517	-1.49262	AX746522	1.22328	0.457779	AX747098	1.46621	0.258648	AX746653	1.2387	-0.203701		AX746522	0.346289	0.457779	0.258648	0.311815	43.5936		#N/A
AX747140	259.756	-1.7589	AX746523	187.294	0.527768	AX747103	3.73245	0.0644285	AX746654	0.507691	0.284249		AX746523	0.305887	0.527768	-1.12905	0.802569	3.42518		#N/A
AX747150	0.603065	-0.289343	AX746535	0.244655	0.301701	AX747104	27.8242	-0.254169	AX746670	7.80815	0.498201		AX746535	0.462281	0.301701	0.463418	0.229365	0.244655		#N/A
AX747158	10.4169	-0.21502	AX746542	2.44655	0.498817	AX747114	2.72289	0.0880712	AX746671	1.77692	0.355015		AX746542	0.557807	0.498817	#N/A	#N/A	41.8361		#N/A
AX747161	6.0395	-0.279978	AX746544	0.489311	0.377279	AX747123	3.27759	0.202448	AX746683	0.507691	0.284249		AX746544	#N/A	0.377279	-0.235503	#N/A	0.489311		#N/A
AX747163	42.2376	1.71579	AX746562	8.77906	-0.191567	AX747124	36.7465	-0.724876	AX746690	2.7923	0.452094		AX746562	-0.144789	-0.191567	0.29359	-0.0408325	0.244655		#N/A
AX747167	219.695	-0.660899	AX746564	0.244655	0.301701	AX747125	108.899	-0.547559	AX746710	2.00023	0.00577597		AX746564	#N/A	0.301701	#N/A	0.328729	29.1581		#N/A
AX747171	3.22386	-0.385818	AX746567	0.244655	0.301701	AX747132	471.231	-1.16627	AX746723	0.253846	0.229365		AX746567	-0.319995	0.301701	-0.235503	0.311815	3.42518		#N/A
AX747174	71.5319	-1.3412	AX746575	5.71352	0.261515	AX747135	101.295	-1.55706	AX746750	3.04615	0.487455		AX746575	0.594285	0.261515	0.614329	0.38505	3.18052		#N/A
AX747175	1.40048	0.105471	AX746590	2.04369	-0.535998	AX747137	9.94235	-0.6649	AX746755	134.583	-0.71544		AX746590	-0.098102	-0.535998	0.242125	-0.27957	0.244655		#N/A
AX747178	0.413804	0.291937	AX746596	18.0621	-1.58044	AX747140	172.282	-0.758037	AX746764	1.77692	0.355015		AX746596	0.884322	-1.58044	-0.390497	-0.873734	1.02185		#N/A
AX747182	5.1973	-0.214046	AX746604	0.244655	0.301701	AX747158	87.723	-0.405734	AX746765	5.93964	-0.598993		AX746604	-0.319995	0.301701	-0.235503	0.284249	1.22328		#N/A
AX747191	1.86366	-0.332137	AX746605	17.6446	-0.634494	AX747161	2.41192	0.0259871	AX746771	0.253846	0.229365		AX746605	-0.44897	-0.634494	-0.172399	-0.561218	187.294		#N/A
AX747192	3.46216	0.683309	AX746622	0.733966	0.416361	AX747163	58.8284	1.31816	AX746775	2.7923	0.452094		AX746622	-0.333243	0.416361	-0.3415	0.340251	0.244655		#N/A
AX747193	0.413804	0.291937	AX746627	3.02231	-0.216872	AX747167	112.218	0.168508	AX746780	61.2649	-1.09557		AX746627	-0.385818	-0.216872	0.0439777	0.0493423	2.44655		#N/A
AX747197	2.87511	0.490655	AX746638	9.62801	0.7387	AX747174	19.6154	-0.777193	AX746823	2.28461	0.379195		AX746638	-0.510527	0.7387	-0.691438	0.652058	0.489311		#N/A
AX747205	35.7736	-0.849235	AX746640	0.489311	0.377279	AX747175	2.07471	-0.040534	AX746834	2.50792	0.09677		AX746640	-0.319995	0.377279	-0.235503	0.229365	8.77906		#N/A
AX747213	0.997409	0.00386693	AX746649	0.244655	0.301701	AX747178	3.75805	0.306751	AX746839	1.52307	0.348632		AX746649	#N/A	0.301701	#N/A	#N/A	0.244655		#N/A
AX747227	2.96394	-0.256882	AX746653	3.22374	0.230556	AX747179	0.741552	0.242125	AX746851	1.01538	0.328729		AX746653	-0.0798691	0.230556	0.146694	-0.203701	0.244655		#N/A
AX747238	1.23203	-0.319995	AX746670	6.69214	0.396631	AX747182	3.73245	0.0644285	AX746857	3.71609	-0.381759		AX746670	0.173519	0.396631	1.04964	0.498201	5.71352		#N/A
AX747246	18.139	-0.605443	AX746671	0.733966	0.416361	AX747187	1.7398	0.116161	AX746867	0.253846	0.229365		AX746671	-0.385818	0.416361	-1.14183	0.355015	2.04369		#N/A
AX747261	2.49616	-0.33867	AX746683	0.244655	0.301701	AX747189	2.79434	-0.29325	AX746869	4.31538	0.652336		AX746683	#N/A	0.301701	#N/A	0.284249	18.0621		#N/A
AX747269	62.9073	0.488489	AX746690	3.66983	0.674732	AX747191	0.671174	-0.235503	AX746877	0.507691	0.284249		AX746690	0.00467875	0.674732	0.654897	0.452094	0.244655		#N/A
AX747325	265.229	-1.42611	AX746710	1.2665	-0.284117	AX747192	4.17919	0.402871	AX746880	24.2776	1.3919		AX746710	-0.289343	-0.284117	-0.272983	0.00577597	17.6446		#N/A
AX747333	0.603065	-0.289343	AX746733	0.244655	0.301701	AX747197	0.741552	0.242125	AX746885	5.33076	0.772149		AX746733	#N/A	0.301701	0.252818	#N/A	0.733966		#N/A
AX747345	0.810704	0.32171	AX746734	0.244655	0.301701	AX747205	0.3776	0.215813	AX746903	20.9872	-0.0499853		AX746734	#N/A	0.301701	#N/A	#N/A	3.02231		#N/A
AX747368	175.892	-1.11061	AX746750	3.66983	0.674732	AX747213	2.81811	-0.12327	AX746920	1.01538	0.328729		AX746750	-0.721671	0.674732	-1.06669	0.487455	9.62801		#N/A
AX747372	4.40813	-0.144789	AX746755	153.375	-0.460715	AX747227	3.73245	0.0644285	AX746944	2.03076	0.360044		AX746755	-0.517264	-0.460715	-0.524853	-0.71544	0.489311		#N/A
AX747376	8.16173	0.437557	AX746764	0.489311	0.377279	AX747246	12.2926	-0.755867	AX746967	10.9154	1.29328		AX746764	-0.515197	0.377279	-0.419715	0.355015	0.244655		#N/A
AX747379	174.963	-1.26211	AX746765	7.55578	-0.389796	AX747261	3.64618	-0.355203	AX746968	0.253846	0.229365		AX746765	0.742089	-0.389796	0.488037	-0.598993	3.22374		#N/A
AX747393	8.62072	-0.663845	AX746775	7.82898	1.21631	AX747269	49.221	1.11317	AX746969	2.03076	0.360044		AX746775	-0.0491788	1.21631	0.581859	0.452094	6.69214		#N/A
AX747401	1.23203	-0.319995	AX746780	66.3759	-0.998674	AX747325	93.5166	0.116591	AX747003	12.0319	0.223214		AX746780	-1.23471	-0.998674	-0.770517	-1.09557	0.733966		#N/A
AX747405	76.5829	-0.430266	AX746823	9.29691	1.3706	AX747345	3.71206	0.539111	AX747021	0.761537	0.311815		AX746823	0.206672	1.3706	1.03159	0.379195	0.244655		#N/A
AX747406	26.6962	-1.23229	AX746834	1.51116	-0.157701	AX747368	50.4538	0.113856	AX747048	0.984851	-0.376123		AX746834	-0.319995	-0.157701	-0.235503	0.09677	3.66983		#N/A
AX747413	47.6609	-0.471316	AX746839	3.66983	0.674732	AX747375	5.43482	0.971397	AX747062	1.01538	0.328729		AX746839	0.247813	0.674732	0.582471	0.348632	1.2665		#N/A
AX747440	0.603065	-0.289343	AX746851	2.2019	0.493665	AX747376	12.4311	-0.687636	AX747064	6.34614	0.882946		AX746851	-0.279978	0.493665	0.0439777	0.328729	0.244655		#N/A
AX747444	2.67524	0.171726	AX746857	4.77812	-0.236479	AX747379	62.8288	-0.808581	AX747067	90.7031	1.67161		AX746857	0.33341	-0.236479	0.116161	-0.381759	0.244655		#N/A
[truncated: 18,584 more rows]

## Sheet: Gene codes
A1BG	alpha-1-B glycoprotein
A1CF	APOBEC1 complementation factor
A2M	alpha-2-macroglobulin
A2ML1	alpha-2-macroglobulin like 1
A3GALT2	alpha 1,3-galactosyltransferase 2
A4GALT	alpha 1,4-galactosyltransferase (P blood group)
A4GNT	alpha-1,4-N-acetylglucosaminyltransferase
AAAS	aladin WD repeat nucleoporin
AACS	acetoacetyl-CoA synthetase
AADAC	arylacetamide deacetylase
AADACL2	arylacetamide deacetylase like 2
AADACL3	arylacetamide deacetylase like 3
AADACL4	arylacetamide deacetylase like 4
AADAT	aminoadipate aminotransferase
AAED1	AhpC/TSA antioxidant enzyme domain containing 1
AAGAB	alpha and gamma adaptin binding protein
AAK1	AP2 associated kinase 1
AAMDC	adipogenesis associated Mth938 domain containing
AAMP	angio associated migratory cell protein
AANAT	aralkylamine N-acetyltransferase
AAR2	AAR2 splicing factor homolog
AARD	alanine and arginine rich domain containing protein
AARS	alanyl-tRNA synthetase
AARS2	alanyl-tRNA synthetase 2, mitochondrial
AARSD1	alanyl-tRNA synthetase domain containing 1
AASDH	aminoadipate-semialdehyde dehydrogenase
AASDHPPT	aminoadipate-semialdehyde dehydrogenase-phosphopantetheinyl transferase
AASS	aminoadipate-semialdehyde synthase
AATF	apoptosis antagonizing transcription factor
AATK	apoptosis associated tyrosine kinase
ABAT	4-aminobutyrate aminotransferase
ABCA1	ATP binding cassette subfamily A member 1
ABCA2	ATP binding cassette subfamily A member 2
ABCA3	ATP binding cassette subfamily A member 3
ABCA4	ATP binding cassette subfamily A member 4
ABCA5	ATP binding cassette subfamily A member 5
ABCA6	ATP binding cassette subfamily A member 6
ABCA7	ATP binding cassette subfamily A member 7
ABCA8	ATP binding cassette subfamily A member 8
ABCA9	ATP binding cassette subfamily A member 9
ABCA10	ATP binding cassette subfamily A member 10
ABCA12	ATP binding cassette subfamily A member 12
ABCA13	ATP binding cassette subfamily A member 13
ABCB1	ATP binding cassette subfamily B member 1
ABCB4	ATP binding cassette subfamily B member 4
ABCB5	ATP binding cassette subfamily B member 5
ABCB6	ATP binding cassette subfamily B member 6 (Langereis blood group)
ABCB7	ATP binding cassette subfamily B member 7
ABCB8	ATP binding cassette subfamily B member 8
ABCB9	ATP binding cassette subfamily B member 9
ABCB10	ATP binding cassette subfamily B member 10
ABCB11	ATP binding cassette subfamily B member 11
ABCC1	ATP binding cassette subfamily C member 1
ABCC2	ATP binding cassette subfamily C member 2
ABCC3	ATP binding cassette subfamily C member 3
ABCC4	ATP binding cassette subfamily C member 4
ABCC5	ATP binding cassette subfamily C member 5
ABCC6	ATP binding cassette subfamily C member 6
ABCC8	ATP binding cassette subfamily C member 8
ABCC9	ATP binding cassette subfamily C member 9
ABCC10	ATP binding cassette subfamily C member 10
ABCC11	ATP binding cassette subfamily C member 11
ABCC12	ATP binding cassette subfamily C member 12
ABCD1	ATP binding cassette subfamily D member 1
ABCD2	ATP binding cassette subfamily D member 2
ABCD3	ATP binding cassette subfamily D member 3
ABCD4	ATP binding cassette subfamily D member 4
ABCE1	ATP binding cassette subfamily E member 1
ABCF1	ATP binding cassette subfamily F member 1
ABCF2	ATP binding cassette subfamily F member 2
ABCF3	ATP binding cassette subfamily F member 3
ABCG1	ATP binding cassette subfamily G member 1
ABCG2	ATP binding cassette subfamily G member 2 (Junior blood group)
ABCG4	ATP binding cassette subfamily G member 4
ABCG5	ATP binding cassette subfamily G member 5
ABCG8	ATP binding cassette subfamily G member 8
ABHD1	abhydrolase domain containing 1
ABHD2	abhydrolase domain containing 2
ABHD3	abhydrolase domain containing 3
ABHD4	abhydrolase domain containing 4
ABHD5	abhydrolase domain containing 5
ABHD6	abhydrolase domain containing 6
ABHD8	abhydrolase domain containing 8
ABHD10	abhydrolase domain containing 10
ABHD11	abhydrolase domain containing 11
ABHD12	abhydrolase domain containing 12
ABHD12B	abhydrolase domain containing 12B
ABHD13	abhydrolase domain containing 13
ABHD14A	abhydrolase domain containing 14A
ABHD14B	abhydrolase domain containing 14B
ABHD15	abhydrolase domain containing 15
ABHD16A	abhydrolase domain containing 16A
ABHD16B	abhydrolase domain containing 16B
ABHD17A	abhydrolase domain containing 17A
ABHD17B	abhydrolase domain containing 17B
ABHD17C	abhydrolase domain containing 17C
ABHD18	abhydrolase domain containing 18
ABI1	abl interactor 1
ABI2	abl interactor 2
ABI3	ABI family member 3
ABI3BP	ABI family member 3 binding protein
ABL1	ABL proto-oncogene 1, non-receptor tyrosine kinase
ABL2	ABL proto-oncogene 2, non-receptor tyrosine kinase
ABLIM1	actin binding LIM protein 1
ABLIM2	actin binding LIM protein family member 2
ABLIM3	actin binding LIM protein family member 3
ABO	ABO, alpha 1-3-N-acetylgalactosaminyltransferase and alpha 1-3-galactosyltransferase
ABR	active BCR-related
ABRA	actin binding Rho activating protein
ABRACL	ABRA C-terminal like
ABRAXAS1	abraxas 1, BRCA1 A complex subunit
ABRAXAS2	abraxas 2, BRISC complex subunit
ABT1	activator of basal transcription 1
ABTB1	ankyrin repeat and BTB domain containing 1
ABTB2	ankyrin repeat and BTB domain containing 2
ACAA1	acetyl-CoA acyltransferase 1
ACAA2	acetyl-CoA acyltransferase 2
ACACA	acetyl-CoA carboxylase alpha
ACACB	acetyl-CoA carboxylase beta
ACAD8	acyl-CoA dehydrogenase family member 8
ACAD9	acyl-CoA dehydrogenase family member 9
ACAD10	acyl-CoA dehydrogenase family member 10
ACAD11	acyl-CoA dehydrogenase family member 11
ACADL	acyl-CoA dehydrogenase long chain
ACADM	acyl-CoA dehydrogenase medium chain
ACADS	acyl-CoA dehydrogenase short chain
ACADSB	acyl-CoA dehydrogenase short/branched chain
ACADVL	acyl-CoA dehydrogenase very long chain
ACAN	aggrecan
ACAP1	ArfGAP with coiled-coil, ankyrin repeat and PH domains 1
ACAP2	ArfGAP with coiled-coil, ankyrin repeat and PH domains 2
ACAP3	ArfGAP with coiled-coil, ankyrin repeat and PH domains 3
ACAT1	acetyl-CoA acetyltransferase 1
ACAT2	acetyl-CoA acetyltransferase 2
ACBD3	acyl-CoA binding domain containing 3
ACBD4	acyl-CoA binding domain containing 4
ACBD5	acyl-CoA binding domain containing 5
ACBD6	acyl-CoA binding domain containing 6
ACBD7	acyl-CoA binding domain containing 7
ACCS	1-aminocyclopropane-1-carboxylate synthase homolog (inactive)
ACCSL	1-aminocyclopropane-1-carboxylate synthase homolog (inactive) like
ACD	ACD, shelterin complex subunit and telomerase recruitment factor
ACE	angiotensin I converting enzyme
ACE2	angiotensin I converting enzyme 2
ACER1	alkaline ceramidase 1
ACER2	alkaline ceramidase 2
ACER3	alkaline ceramidase 3
ACHE	acetylcholinesterase (Cartwright blood group)
ACIN1	apoptotic chromatin condensation inducer 1
ACKR1	atypical chemokine receptor 1 (Duffy blood group)
ACKR2	atypical chemokine receptor 2
ACKR3	atypical chemokine receptor 3
ACKR4	atypical chemokine receptor 4
ACLY	ATP citrate lyase
ACMSD	aminocarboxymuconate semialdehyde decarboxylase
ACO1	aconitase 1
ACO2	aconitase 2
ACOD1	aconitate decarboxylase 1
ACOT1	acyl-CoA thioesterase 1
ACOT2	acyl-CoA thioesterase 2
ACOT4	acyl-CoA thioesterase 4
ACOT6	acyl-CoA thioesterase 6
ACOT7	acyl-CoA thioesterase 7
ACOT8	acyl-CoA thioesterase 8
ACOT9	acyl-CoA thioesterase 9
ACOT11	acyl-CoA thioesterase 11
ACOT12	acyl-CoA thioesterase 12
ACOT13	acyl-CoA thioesterase 13
ACOX1	acyl-CoA oxidase 1
ACOX2	acyl-CoA oxidase 2
ACOX3	acyl-CoA oxidase 3, pristanoyl
ACOXL	acyl-CoA oxidase like
ACP1	acid phosphatase 1
ACP2	acid phosphatase 2, lysosomal
ACP4	acid phosphatase 4
ACP5	acid phosphatase 5, tartrate resistant
ACP6	acid phosphatase 6, lysophosphatidic
ACP7	acid phosphatase 7, tartrate resistant (putative)
ACPP	acid phosphatase, prostate
ACR	acrosin
ACRBP	acrosin binding protein
ACRV1	acrosomal vesicle protein 1
ACSBG1	acyl-CoA synthetase bubblegum family member 1
ACSBG2	acyl-CoA synthetase bubblegum family member 2
ACSF2	acyl-CoA synthetase family member 2
ACSF3	acyl-CoA synthetase family member 3
ACSL1	acyl-CoA synthetase long chain family member 1
ACSL3	acyl-CoA synthetase long chain family member 3
ACSL4	acyl-CoA synthetase long chain family member 4
ACSL5	acyl-CoA synthetase long chain family member 5
ACSL6	acyl-CoA synthetase long chain family member 6
ACSM1	acyl-CoA synthetase medium chain family member 1
ACSM2A	acyl-CoA synthetase medium chain family member 2A
ACSM2B	acyl-CoA synthetase medium chain family member 2B
ACSM3	acyl-CoA synthetase medium chain family member 3
ACSM4	acyl-CoA synthetase medium chain family member 4
ACSM5	acyl-CoA synthetase medium chain family member 5
ACSM6	acyl-CoA synthetase medium chain family member 6
ACSS1	acyl-CoA synthetase short chain family member 1
ACSS2	acyl-CoA synthetase short chain family member 2
ACSS3	acyl-CoA synthetase short chain family member 3
ACTA1	actin, alpha 1, skeletal muscle
ACTA2	actin, alpha 2, smooth muscle, aorta
ACTB	actin beta
ACTBL2	actin, beta like 2
ACTC1	actin, alpha, cardiac muscle 1
ACTG1	actin gamma 1
ACTG2	actin, gamma 2, smooth muscle, enteric
ACTL6A	actin like 6A
ACTL6B	actin like 6B
ACTL7A	actin like 7A
ACTL7B	actin like 7B
ACTL8	actin like 8
ACTL9	actin like 9
ACTL10	actin like 10
ACTN1	actinin alpha 1
ACTN2	actinin alpha 2
ACTN3	actinin alpha 3 (gene/pseudogene)
ACTN4	actinin alpha 4
ACTR1A	ARP1 actin related protein 1 homolog A
ACTR1B	ARP1 actin related protein 1 homolog B
ACTR2	ARP2 actin related protein 2 homolog
ACTR3	ARP3 actin related protein 3 homolog
ACTR3B	ARP3 actin related protein 3 homolog B
ACTR3C	ARP3 actin related protein 3 homolog C
ACTR5	ARP5 actin related protein 5 homolog
ACTR6	ARP6 actin related protein 6 homolog
ACTR8	ARP8 actin related protein 8 homolog
ACTR10	actin related protein 10 homolog
ACTRT1	actin related protein T1
ACTRT2	actin related protein T2
ACTRT3	actin related protein T3
ACVR1	activin A receptor type 1
ACVR1B	activin A receptor type 1B
ACVR1C	activin A receptor type 1C
ACVR2A	activin A receptor type 2A
ACVR2B	activin A receptor type 2B
ACVRL1	activin A receptor like type 1
ACY1	aminoacylase 1
ACY3	aminoacylase 3
ACYP1	acylphosphatase 1
ACYP2	acylphosphatase 2
ADA	adenosine deaminase
ADA2	adenosine deaminase 2
ADAD1	adenosine deaminase domain containing 1
ADAD2	adenosine deaminase domain containing 2
ADAL	adenosine deaminase like
ADAM2	ADAM metallopeptidase domain 2
ADAM7	ADAM metallopeptidase domain 7
ADAM8	ADAM metallopeptidase domain 8
ADAM9	ADAM metallopeptidase domain 9
ADAM10	ADAM metallopeptidase domain 10
ADAM11	ADAM metallopeptidase domain 11
ADAM12	ADAM metallopeptidase domain 12
ADAM15	ADAM metallopeptidase domain 15
ADAM17	ADAM metallopeptidase domain 17
ADAM18	ADAM metallopeptidase domain 18
ADAM19	ADAM metallopeptidase domain 19
ADAM20	ADAM metallopeptidase domain 20
ADAM21	ADAM metallopeptidase domain 21
ADAM22	ADAM metallopeptidase domain 22
ADAM23	ADAM metallopeptidase domain 23
ADAM28	ADAM metallopeptidase domain 28
ADAM29	ADAM metallopeptidase domain 29
ADAM30	ADAM metallopeptidase domain 30
ADAM32	ADAM metallopeptidase domain 32
ADAM33	ADAM metallopeptidase domain 33
ADAMDEC1	ADAM like decysin 1
ADAMTS1	ADAM metallopeptidase with thrombospondin type 1 motif 1
ADAMTS2	ADAM metallopeptidase with thrombospondin type 1 motif 2
ADAMTS3	ADAM metallopeptidase with thrombospondin type 1 motif 3
ADAMTS4	ADAM metallopeptidase with thrombospondin type 1 motif 4
ADAMTS5	ADAM metallopeptidase with thrombospondin type 1 motif 5
ADAMTS6	ADAM metallopeptidase with thrombospondin type 1 motif 6
ADAMTS7	ADAM metallopeptidase with thrombospondin type 1 motif 7
ADAMTS8	ADAM metallopeptidase with thrombospondin type 1 motif 8
ADAMTS9	ADAM metallopeptidase with thrombospondin type 1 motif 9
ADAMTS10	ADAM metallopeptidase with thrombospondin type 1 motif 10
ADAMTS12	ADAM metallopeptidase with thrombospondin type 1 motif 12
ADAMTS13	ADAM metallopeptidase with thrombospondin type 1 motif 13
ADAMTS14	ADAM metallopeptidase with thrombospondin type 1 motif 14
ADAMTS15	ADAM metallopeptidase with thrombospondin type 1 motif 15
ADAMTS16	ADAM metallopeptidase with thrombospondin type 1 motif 16
ADAMTS17	ADAM metallopeptidase with thrombospondin type 1 motif 17
ADAMTS18	ADAM metallopeptidase with thrombospondin type 1 motif 18
ADAMTS19	ADAM metallopeptidase with thrombospondin type 1 motif 19
ADAMTS20	ADAM metallopeptidase with thrombospondin type 1 motif 20
ADAMTSL1	ADAMTS like 1
ADAMTSL2	ADAMTS like 2
ADAMTSL3	ADAMTS like 3
ADAMTSL4	ADAMTS like 4
ADAMTSL5	ADAMTS like 5
ADAP1	ArfGAP with dual PH domains 1
ADAP2	ArfGAP with dual PH domains 2
ADAR	adenosine deaminase, RNA specific
ADARB1	adenosine deaminase, RNA specific B1
ADARB2	adenosine deaminase, RNA specific B2 (inactive)
ADAT1	adenosine deaminase, tRNA specific 1
ADAT2	adenosine deaminase, tRNA specific 2
ADAT3	adenosine deaminase, tRNA specific 3
ADCK1	aarF domain containing kinase 1
ADCK2	aarF domain containing kinase 2
ADCK5	aarF domain containing kinase 5
ADCY1	adenylate cyclase 1
ADCY2	adenylate cyclase 2
ADCY3	adenylate cyclase 3
ADCY4	adenylate cyclase 4
ADCY5	adenylate cyclase 5
ADCY6	adenylate cyclase 6
ADCY7	adenylate cyclase 7
ADCY8	adenylate cyclase 8
ADCY9	adenylate cyclase 9
ADCY10	adenylate cyclase 10
ADCYAP1	adenylate cyclase activating polypeptide 1
ADCYAP1R1	ADCYAP receptor type I
ADD1	adducin 1
ADD2	adducin 2
ADD3	adducin 3
ADGB	androglobin
ADGRA1	adhesion G protein-coupled receptor A1
ADGRA2	adhesion G protein-coupled receptor A2
ADGRA3	adhesion G protein-coupled receptor A3
ADGRB1	adhesion G protein-coupled receptor B1
ADGRB2	adhesion G protein-coupled receptor B2
ADGRB3	adhesion G protein-coupled receptor B3
ADGRD1	adhesion G protein-coupled receptor D1
ADGRD2	adhesion G protein-coupled receptor D2
ADGRE1	adhesion G protein-coupled receptor E1
ADGRE2	adhesion G protein-coupled receptor E2
ADGRE3	adhesion G protein-coupled receptor E3
ADGRE5	adhesion G protein-coupled receptor E5
ADGRF1	adhesion G protein-coupled receptor F1
ADGRF2	adhesion G protein-coupled receptor F2
ADGRF3	adhesion G protein-coupled receptor F3
ADGRF4	adhesion G protein-coupled receptor F4
ADGRF5	adhesion G protein-coupled receptor F5
ADGRG1	adhesion G protein-coupled receptor G1
ADGRG2	adhesion G protein-coupled receptor G2
ADGRG3	adhesion G protein-coupled receptor G3
ADGRG4	adhesion G protein-coupled receptor G4
ADGRG5	adhesion G protein-coupled receptor G5
ADGRG6	adhesion G protein-coupled receptor G6
ADGRG7	adhesion G protein-coupled receptor G7
ADGRL1	adhesion G protein-coupled receptor L1
ADGRL2	adhesion G protein-coupled receptor L2
ADGRL3	adhesion G protein-coupled receptor L3
ADGRL4	adhesion G protein-coupled receptor L4
ADGRV1	adhesion G protein-coupled receptor V1
ADH1A	alcohol dehydrogenase 1A (class I), alpha polypeptide
ADH1B	alcohol dehydrogenase 1B (class I), beta polypeptide
ADH1C	alcohol dehydrogenase 1C (class I), gamma polypeptide
ADH4	alcohol dehydrogenase 4 (class II), pi polypeptide
ADH5	alcohol dehydrogenase 5 (class III), chi polypeptide
ADH6	alcohol dehydrogenase 6 (class V)
ADH7	alcohol dehydrogenase 7 (class IV), mu or sigma polypeptide
ADHFE1	alcohol dehydrogenase, iron containing 1
ADI1	acireductone dioxygenase 1
ADIG	adipogenin
ADIPOQ	adiponectin, C1Q and collagen domain containing
ADIPOR1	adiponectin receptor 1
ADIPOR2	adiponectin receptor 2
ADIRF	adipogenesis regulatory factor
ADK	adenosine kinase
ADM	adrenomedullin
ADM2	adrenomedullin 2
ADM5	adrenomedullin 5 (putative)
ADNP	activity dependent neuroprotector homeobox
ADNP2	ADNP homeobox 2
ADO	2-aminoethanethiol dioxygenase
ADORA1	adenosine A1 receptor
ADORA2A	adenosine A2a receptor
ADORA2B	adenosine A2b receptor
ADORA3	adenosine A3 receptor
ADPGK	ADP dependent glucokinase
ADPRH	ADP-ribosylarginine hydrolase
ADPRHL1	ADP-ribosylhydrolase like 1
ADPRHL2	ADP-ribosylhydrolase like 2
ADPRM	ADP-ribose/CDP-alcohol diphosphatase, manganese dependent
ADRA1A	adrenoceptor alpha 1A
ADRA1B	adrenoceptor alpha 1B
ADRA1D	adrenoceptor alpha 1D
ADRA2A	adrenoceptor alpha 2A
ADRA2B	adrenoceptor alpha 2B
ADRA2C	adrenoceptor alpha 2C
ADRB1	adrenoceptor beta 1
ADRB2	adrenoceptor beta 2
ADRB3	adrenoceptor beta 3
ADRM1	adhesion regulating molecule 1
ADSL	adenylosuccinate lyase
ADSS	adenylosuccinate synthase
ADSSL1	adenylosuccinate synthase like 1
ADTRP	androgen dependent TFPI regulating protein
AEBP1	AE binding protein 1
AEBP2	AE binding protein 2
AEN	apoptosis enhancing nuclease
AES	amino-terminal enhancer of split
AFAP1	actin filament associated protein 1
AFAP1L1	actin filament associated protein 1 like 1
AFAP1L2	actin filament associated protein 1 like 2
AFDN	afadin, adherens junction formation factor
AFF1	AF4/FMR2 family member 1
AFF2	AF4/FMR2 family member 2
AFF3	AF4/FMR2 family member 3
AFF4	AF4/FMR2 family member 4
AFG1L	AFG1 like ATPase
AFG3L2	AFG3 like matrix AAA peptidase subunit 2
AFM	afamin
AFMID	arylformamidase
AFP	alpha fetoprotein
AFTPH	aftiphilin
AGA	aspartylglucosaminidase
AGAP1	ArfGAP with GTPase domain, ankyrin repeat and PH domain 1
AGAP2	ArfGAP with GTPase domain, ankyrin repeat and PH domain 2
AGAP3	ArfGAP with GTPase domain, ankyrin repeat and PH domain 3
AGAP4	ArfGAP with GTPase domain, ankyrin repeat and PH domain 4
AGAP5	ArfGAP with GTPase domain, ankyrin repeat and PH domain 5
AGAP6	ArfGAP with GTPase domain, ankyrin repeat and PH domain 6
AGAP9	ArfGAP with GTPase domain, ankyrin repeat and PH domain 9
AGBL1	ATP/GTP binding protein like 1
AGBL2	ATP/GTP binding protein like 2
AGBL3	ATP/GTP binding protein like 3
AGBL4	ATP/GTP binding protein like 4
AGBL5	ATP/GTP binding protein like 5
AGER	advanced glycosylation end-product specific receptor
AGFG1	ArfGAP with FG repeats 1
AGFG2	ArfGAP with FG repeats 2
AGGF1	angiogenic factor with G-patch and FHA domains 1
AGK	acylglycerol kinase
AGL	amylo-alpha-1, 6-glucosidase, 4-alpha-glucanotransferase
AGMAT	agmatinase
AGMO	alkylglycerol monooxygenase
AGO1	argonaute 1, RISC catalytic component
AGO2	argonaute 2, RISC catalytic component
AGO3	argonaute 3, RISC catalytic component
AGO4	argonaute 4, RISC catalytic component
AGPAT1	1-acylglycerol-3-phosphate O-acyltransferase 1
AGPAT2	1-acylglycerol-3-phosphate O-acyltransferase 2
AGPAT3	1-acylglycerol-3-phosphate O-acyltransferase 3
AGPAT4	1-acylglycerol-3-phosphate O-acyltransferase 4
AGPAT5	1-acylglycerol-3-phosphate O-acyltransferase 5
AGPS	alkylglycerone phosphate synthase
AGR2	anterior gradient 2, protein disulphide isomerase family member
AGR3	anterior gradient 3, protein disulphide isomerase family member
AGRN	agrin
AGRP	agouti related neuropeptide
AGT	angiotensinogen
AGTPBP1	ATP/GTP binding protein 1
AGTR1	angiotensin II receptor type 1
AGTR2	angiotensin II receptor type 2
AGTRAP	angiotensin II receptor associated protein
AGXT	alanine-glyoxylate aminotransferase
AGXT2	alanine--glyoxylate aminotransferase 2
AHCTF1	AT-hook containing transcription factor 1
AHCY	adenosylhomocysteinase
AHCYL1	adenosylhomocysteinase like 1
AHCYL2	adenosylhomocysteinase like 2
AHDC1	AT-hook DNA binding motif containing 1
AHI1	Abelson helper integration site 1
AHNAK	AHNAK nucleoprotein
AHNAK2	AHNAK nucleoprotein 2
AHR	aryl hydrocarbon receptor
AHRR	aryl-hydrocarbon receptor repressor
AHSA1	activator of HSP90 ATPase activity 1
AHSA2	activator of HSP90 ATPase homolog 2
AHSG	alpha 2-HS glycoprotein
AHSP	alpha hemoglobin stabilizing protein
AICDA	activation induced cytidine deaminase
AIDA	axin interactor, dorsalization associated
AIF1	allograft inflammatory factor 1
AIF1L	allograft inflammatory factor 1 like
AIFM1	apoptosis inducing factor mitochondria associated 1
AIFM2	apoptosis inducing factor, mitochondria associated 2
AIFM3	apoptosis inducing factor, mitochondria associated 3
AIG1	androgen induced 1
AIM2	absent in melanoma 2
AIMP1	aminoacyl tRNA synthetase complex interacting multifunctional protein 1
AIMP2	aminoacyl tRNA synthetase complex interacting multifunctional protein 2
AIP	aryl hydrocarbon receptor interacting protein
AIPL1	aryl hydrocarbon receptor interacting protein like 1
AIRE	autoimmune regulator
AJAP1	adherens junctions associated protein 1
AJM1	apical junction component 1 homolog
AJUBA	ajuba LIM protein
AK1	adenylate kinase 1
AK2	adenylate kinase 2
AK3	adenylate kinase 3
AK4	adenylate kinase 4
AK5	adenylate kinase 5
AK6	adenylate kinase 6
AK7	adenylate kinase 7
AK8	adenylate kinase 8
AK9	adenylate kinase 9
AKAIN1	A-kinase anchor inhibitor 1
AKAP1	A-kinase anchoring protein 1
AKAP2	A-kinase anchoring protein 2
AKAP3	A-kinase anchoring protein 3
AKAP4	A-kinase anchoring protein 4
AKAP5	A-kinase anchoring protein 5
AKAP6	A-kinase anchoring protein 6
AKAP7	A-kinase anchoring protein 7
AKAP8	A-kinase anchoring protein 8
AKAP8L	A-kinase anchoring protein 8 like
AKAP9	A-kinase anchoring protein 9
AKAP10	A-kinase anchoring protein 10
AKAP11	A-kinase anchoring protein 11
AKAP12	A-kinase anchoring protein 12
AKAP13	A-kinase anchoring protein 13
AKAP14	A-kinase anchoring protein 14
AKAP17A	A-kinase anchoring protein 17A
AKIP1	A-kinase interacting protein 1
AKIRIN1	akirin 1
AKIRIN2	akirin 2
AKNA	AT-hook transcription factor
AKNAD1	AKNA domain containing 1
AKR1A1	aldo-keto reductase family 1 member A1
AKR1B1	aldo-keto reductase family 1 member B
AKR1B10	aldo-keto reductase family 1 member B10
AKR1B15	aldo-keto reductase family 1 member B15
AKR1C1	aldo-keto reductase family 1 member C1
AKR1C2	aldo-keto reductase family 1 member C2
AKR1C3	aldo-keto reductase family 1 member C3
AKR1C4	aldo-keto reductase family 1 member C4
AKR1D1	aldo-keto reductase family 1 member D1
AKR1E2	aldo-keto reductase family 1 member E2
AKR7A2	aldo-keto reductase family 7 member A2
AKR7A3	aldo-keto reductase family 7 member A3
AKR7L	aldo-keto reductase family 7 like (gene/pseudogene)
AKT1	AKT serine/threonine kinase 1
AKT1S1	AKT1 substrate 1
AKT2	AKT serine/threonine kinase 2
AKT3	AKT serine/threonine kinase 3
AKTIP	AKT interacting protein
ALAD	aminolevulinate dehydratase
ALAS1	5'-aminolevulinate synthase 1
ALAS2	5'-aminolevulinate synthase 2
ALB	albumin
ALCAM	activated leukocyte cell adhesion molecule
ALDH1A1	aldehyde dehydrogenase 1 family member A1
ALDH1A2	aldehyde dehydrogenase 1 family member A2
ALDH1A3	aldehyde dehydrogenase 1 family member A3
ALDH1B1	aldehyde dehydrogenase 1 family member B1
ALDH1L1	aldehyde dehydrogenase 1 family member L1
ALDH1L2	aldehyde dehydrogenase 1 family member L2
ALDH2	aldehyde dehydrogenase 2 family (mitochondrial)
ALDH3A1	aldehyde dehydrogenase 3 family member A1
ALDH3A2	aldehyde dehydrogenase 3 family member A2
ALDH3B1	aldehyde dehydrogenase 3 family member B1
ALDH3B2	aldehyde dehydrogenase 3 family member B2
ALDH4A1	aldehyde dehydrogenase 4 family member A1
ALDH5A1	aldehyde dehydrogenase 5 family member A1
ALDH6A1	aldehyde dehydrogenase 6 family member A1
ALDH7A1	aldehyde dehydrogenase 7 family member A1
ALDH8A1	aldehyde dehydrogenase 8 family member A1
ALDH9A1	aldehyde dehydrogenase 9 family member A1
ALDH16A1	aldehyde dehydrogenase 16 family member A1
ALDH18A1	aldehyde dehydrogenase 18 family member A1
ALDOA	aldolase, fructose-bisphosphate A
ALDOB	aldolase, fructose-bisphosphate B
ALDOC	aldolase, fructose-bisphosphate C
ALG1	ALG1, chitobiosyldiphosphodolichol beta-mannosyltransferase
ALG1L	ALG1, chitobiosyldiphosphodolichol beta-mannosyltransferase like
ALG1L2	ALG1, chitobiosyldiphosphodolichol beta-mannosyltransferase like 2
ALG2	ALG2, alpha-1,3/1,6-mannosyltransferase
ALG3	ALG3, alpha-1,3- mannosyltransferase
ALG5	ALG5, dolichyl-phosphate beta-glucosyltransferase
ALG6	ALG6, alpha-1,3-glucosyltransferase
ALG8	ALG8, alpha-1,3-glucosyltransferase
ALG9	ALG9, alpha-1,2-mannosyltransferase
ALG10	ALG10, alpha-1,2-glucosyltransferase
ALG10B	ALG10B, alpha-1,2-glucosyltransferase
ALG11	ALG11, alpha-1,2-mannosyltransferase
ALG12	ALG12, alpha-1,6-mannosyltransferase
ALG13	ALG13, UDP-N-acetylglucosaminyltransferase subunit
ALG14	ALG14, UDP-N-acetylglucosaminyltransferase subunit
ALK	ALK receptor tyrosine kinase
ALKAL1	ALK and LTK ligand 1
ALKAL2	ALK and LTK ligand 2
ALKBH1	alkB homolog 1, histone H2A dioxygenase
ALKBH2	alkB homolog 2, alpha-ketoglutarate dependent dioxygenase
ALKBH3	alkB homolog 3, alpha-ketoglutaratedependent dioxygenase
ALKBH4	alkB homolog 4, lysine demethylase
ALKBH5	alkB homolog 5, RNA demethylase
ALKBH6	alkB homolog 6
ALKBH7	alkB homolog 7
ALKBH8	alkB homolog 8, tRNA methyltransferase
ALLC	allantoicase
ALMS1	ALMS1, centrosome and basal body associated protein
ALOX5	arachidonate 5-lipoxygenase
ALOX5AP	arachidonate 5-lipoxygenase activating protein
ALOX12	arachidonate 12-lipoxygenase, 12S type
ALOX12B	arachidonate 12-lipoxygenase, 12R type
ALOX15	arachidonate 15-lipoxygenase
ALOX15B	arachidonate 15-lipoxygenase, type B
ALOXE3	arachidonate lipoxygenase 3
ALPI	alkaline phosphatase, intestinal
ALPK1	alpha kinase 1
ALPK2	alpha kinase 2
ALPK3	alpha kinase 3
ALPL	alkaline phosphatase, liver/bone/kidney
ALPP	alkaline phosphatase, placental
ALPPL2	alkaline phosphatase, placental like 2
ALS2	ALS2, alsin Rho guanine nucleotide exchange factor
ALS2CL	ALS2 C-terminal like
ALS2CR12	amyotrophic lateral sclerosis 2 chromosome region 12
ALX1	ALX homeobox 1
ALX3	ALX homeobox 3
ALX4	ALX homeobox 4
ALYREF	Aly/REF export factor
AMACR	alpha-methylacyl-CoA racemase
AMBN	ameloblastin
AMBP	alpha-1-microglobulin/bikunin precursor
AMBRA1	autophagy and beclin 1 regulator 1
AMD1	adenosylmethionine decarboxylase 1
AMDHD1	amidohydrolase domain containing 1
AMDHD2	amidohydrolase domain containing 2
AMELX	amelogenin, X-linked
AMELY	amelogenin, Y-linked
AMER1	APC membrane recruitment protein 1
AMER2	APC membrane recruitment protein 2
AMER3	APC membrane recruitment protein 3
AMFR	autocrine motility factor receptor
AMH	anti-Mullerian hormone
AMHR2	anti-Mullerian hormone receptor type 2
AMIGO1	adhesion molecule with Ig like domain 1
AMIGO2	adhesion molecule with Ig like domain 2
AMIGO3	adhesion molecule with Ig like domain 3
AMMECR1	Alport syndrome, mental retardation, midface hypoplasia and elliptocytosis chromosomal region gene 1
AMMECR1L	AMMECR1 like
AMN	amnion associated transmembrane protein
AMN1	antagonist of mitotic exit network 1 homolog
AMOT	angiomotin
AMOTL1	angiomotin like 1
AMOTL2	angiomotin like 2
AMPD1	adenosine monophosphate deaminase 1
AMPD2	adenosine monophosphate deaminase 2
AMPD3	adenosine monophosphate deaminase 3
AMPH	amphiphysin
AMT	aminomethyltransferase
AMTN	amelotin
AMY1A	amylase, alpha 1A (salivary)
AMY1B	amylase, alpha 1B (salivary)
AMY1C	amylase, alpha 1C (salivary)
AMY2A	amylase, alpha 2A (pancreatic)
AMY2B	amylase, alpha 2B (pancreatic)
AMZ1	archaelysin family metallopeptidase 1
AMZ2	archaelysin family metallopeptidase 2
ANAPC1	anaphase promoting complex subunit 1
ANAPC2	anaphase promoting complex subunit 2
ANAPC4	anaphase promoting complex subunit 4
ANAPC5	anaphase promoting complex subunit 5
ANAPC7	anaphase promoting complex subunit 7
ANAPC10	anaphase promoting complex subunit 10
ANAPC11	anaphase promoting complex subunit 11
ANAPC13	anaphase promoting complex subunit 13
ANAPC15	anaphase promoting complex subunit 15
ANAPC16	anaphase promoting complex subunit 16
ANG	angiogenin
ANGEL1	angel homolog 1
ANGEL2	angel homolog 2
ANGPT1	angiopoietin 1
ANGPT2	angiopoietin 2
ANGPT4	angiopoietin 4
ANGPTL1	angiopoietin like 1
ANGPTL2	angiopoietin like 2
ANGPTL3	angiopoietin like 3
ANGPTL4	angiopoietin like 4
ANGPTL5	angiopoietin like 5
ANGPTL6	angiopoietin like 6
ANGPTL7	angiopoietin like 7
ANGPTL8	angiopoietin like 8
ANHX	anomalous homeobox
ANK1	ankyrin 1
ANK2	ankyrin 2
ANK3	ankyrin 3
ANKAR	ankyrin and armadillo repeat containing
ANKDD1A	ankyrin repeat and death domain containing 1A
ANKDD1B	ankyrin repeat and death domain containing 1B
ANKEF1	ankyrin repeat and EF-hand domain containing 1
ANKFN1	ankyrin repeat and fibronectin type III domain containing 1
ANKFY1	ankyrin repeat and FYVE domain containing 1
ANKH	ANKH inorganic pyrophosphate transport regulator
ANKHD1	ankyrin repeat and KH domain containing 1
ANKIB1	ankyrin repeat and IBR domain containing 1
ANKK1	ankyrin repeat and kinase domain containing 1
ANKLE1	ankyrin repeat and LEM domain containing 1
ANKLE2	ankyrin repeat and LEM domain containing 2
ANKMY1	ankyrin repeat and MYND domain containing 1
ANKMY2	ankyrin repeat and MYND domain containing 2
ANKRA2	ankyrin repeat family A member 2
ANKRD1	ankyrin repeat domain 1
ANKRD2	ankyrin repeat domain 2
ANKRD6	ankyrin repeat domain 6
ANKRD7	ankyrin repeat domain 7
ANKRD9	ankyrin repeat domain 9
ANKRD10	ankyrin repeat domain 10
ANKRD11	ankyrin repeat domain 11
ANKRD12	ankyrin repeat domain 12
ANKRD13A	ankyrin repeat domain 13A
ANKRD13B	ankyrin repeat domain 13B
ANKRD13C	ankyrin repeat domain 13C
ANKRD13D	ankyrin repeat domain 13D
ANKRD16	ankyrin repeat domain 16
ANKRD17	ankyrin repeat domain 17
ANKRD18A	ankyrin repeat domain 18A
ANKRD18B	ankyrin repeat domain 18B
ANKRD20A1	ankyrin repeat domain 20 family member A1
ANKRD20A2	ankyrin repeat domain 20 family member A2
ANKRD20A3	ankyrin repeat domain 20 family member A3
ANKRD20A4	ankyrin repeat domain 20 family member A4
ANKRD22	ankyrin repeat domain 22
ANKRD23	ankyrin repeat domain 23
ANKRD24	ankyrin repeat domain 24
ANKRD26	ankyrin repeat domain 26
ANKRD27	ankyrin repeat domain 27
ANKRD28	ankyrin repeat domain 28
ANKRD29	ankyrin repeat domain 29
ANKRD30A	ankyrin repeat domain 30A
ANKRD30B	ankyrin repeat domain 30B
ANKRD31	ankyrin repeat domain 31
ANKRD33	ankyrin repeat domain 33
ANKRD33B	ankyrin repeat domain 33B
ANKRD34A	ankyrin repeat domain 34A
ANKRD34B	ankyrin repeat domain 34B
ANKRD34C	ankyrin repeat domain 34C
ANKRD35	ankyrin repeat domain 35
ANKRD36	ankyrin repeat domain 36
ANKRD36B	ankyrin repeat domain 36B
ANKRD36C	ankyrin repeat domain 36C
ANKRD37	ankyrin repeat domain 37
ANKRD39	ankyrin repeat domain 39
ANKRD40	ankyrin repeat domain 40
ANKRD42	ankyrin repeat domain 42
ANKRD44	ankyrin repeat domain 44
ANKRD45	ankyrin repeat domain 45
ANKRD46	ankyrin repeat domain 46
ANKRD49	ankyrin repeat domain 49
ANKRD50	ankyrin repeat domain 50
ANKRD52	ankyrin repeat domain 52
ANKRD53	ankyrin repeat domain 53
ANKRD54	ankyrin repeat domain 54
ANKRD55	ankyrin repeat domain 55
ANKRD60	ankyrin repeat domain 60
ANKRD61	ankyrin repeat domain 61
ANKRD62	ankyrin repeat domain 62
ANKRD63	ankyrin repeat domain 63
ANKRD65	ankyrin repeat domain 65
ANKRD66	ankyrin repeat domain 66
ANKS1A	ankyrin repeat and sterile alpha motif domain containing 1A
ANKS1B	ankyrin repeat and sterile alpha motif domain containing 1B
ANKS3	ankyrin repeat and sterile alpha motif domain containing 3
ANKS4B	ankyrin repeat and sterile alpha motif domain containing 4B
ANKS6	ankyrin repeat and sterile alpha motif domain containing 6
ANKUB1	ankyrin repeat and ubiquitin domain containing 1
ANKZF1	ankyrin repeat and zinc finger domain containing 1
ANLN	anillin actin binding protein
ANO1	anoctamin 1
ANO2	anoctamin 2
ANO3	anoctamin 3
ANO4	anoctamin 4
ANO5	anoctamin 5
ANO6	anoctamin 6
ANO7	anoctamin 7
ANO8	anoctamin 8
ANO9	anoctamin 9
ANO10	anoctamin 10
ANOS1	anosmin 1
ANP32A	acidic nuclear phosphoprotein 32 family member A
ANP32B	acidic nuclear phosphoprotein 32 family member B
ANP32D	acidic nuclear phosphoprotein 32 family member D
ANP32E	acidic nuclear phosphoprotein 32 family member E
ANPEP	alanyl aminopeptidase, membrane
ANTXR1	anthrax toxin receptor 1
ANTXR2	anthrax toxin receptor 2
ANTXRL	anthrax toxin receptor like
ANXA1	annexin A1
ANXA2	annexin A2
ANXA2R	annexin A2 receptor
ANXA3	annexin A3
ANXA4	annexin A4
ANXA5	annexin A5
ANXA6	annexin A6
ANXA7	annexin A7
ANXA8	annexin A8
ANXA8L1	annexin A8 like 1
ANXA9	annexin A9
ANXA10	annexin A10
ANXA11	annexin A11
ANXA13	annexin A13
AOAH	acyloxyacyl hydrolase
AOC1	amine oxidase, copper containing 1
AOC2	amine oxidase, copper containing 2
AOC3	amine oxidase, copper containing 3
AOX1	aldehyde oxidase 1
AP1AR	adaptor related protein complex 1 associated regulatory protein
AP1B1	adaptor related protein complex 1 beta 1 subunit
AP1G1	adaptor related protein complex 1 gamma 1 subunit
AP1G2	adaptor related protein complex 1 gamma 2 subunit
AP1M1	adaptor related protein complex 1 mu 1 subunit
AP1M2	adaptor related protein complex 1 mu 2 subunit
AP1S1	adaptor related protein complex 1 sigma 1 subunit
AP1S2	adaptor related protein complex 1 sigma 2 subunit
AP1S3	adaptor related protein complex 1 sigma 3 subunit
AP2A1	adaptor related protein complex 2 alpha 1 subunit
AP2A2	adaptor related protein complex 2 alpha 2 subunit
AP2B1	adaptor related protein complex 2 beta 1 subunit
AP2M1	adaptor related protein complex 2 mu 1 subunit
AP2S1	adaptor related protein complex 2 sigma 1 subunit
AP3B1	adaptor related protein complex 3 beta 1 subunit
AP3B2	adaptor related protein complex 3 beta 2 subunit
AP3D1	adaptor related protein complex 3 delta 1 subunit
AP3M1	adaptor related protein complex 3 mu 1 subunit
AP3M2	adaptor related protein complex 3 mu 2 subunit
AP3S1	adaptor related protein complex 3 sigma 1 subunit
AP3S2	adaptor related protein complex 3 sigma 2 subunit
AP4B1	adaptor related protein complex 4 beta 1 subunit
AP4E1	adaptor related protein complex 4 epsilon 1 subunit
AP4M1	adaptor related protein complex 4 mu 1 subunit
AP4S1	adaptor related protein complex 4 sigma 1 subunit
AP5B1	adaptor related protein complex 5 beta 1 subunit
AP5M1	adaptor related protein complex 5 mu 1 subunit
AP5S1	adaptor related protein complex 5 sigma 1 subunit
AP5Z1	adaptor related protein complex 5 zeta 1 subunit
APAF1	apoptotic peptidase activating factor 1
APBA1	amyloid beta precursor protein binding family A member 1
APBA2	amyloid beta precursor protein binding family A member 2
APBA3	amyloid beta precursor protein binding family A member 3
APBB1	amyloid beta precursor protein binding family B member 1
APBB1IP	amyloid beta precursor protein binding family B member 1 interacting protein
APBB2	amyloid beta precursor protein binding family B member 2
APBB3	amyloid beta precursor protein binding family B member 3
APC	APC, WNT signaling pathway regulator
APC2	APC2, WNT signaling pathway regulator
APCDD1	APC down-regulated 1
APCDD1L	APC down-regulated 1 like
APCS	amyloid P component, serum
APEH	acylaminoacyl-peptide hydrolase
APELA	apelin receptor early endogenous ligand
APEX1	apurinic/apyrimidinic endodeoxyribonuclease 1
APEX2	apurinic/apyrimidinic endodeoxyribonuclease 2
APH1A	aph-1 homolog A, gamma-secretase subunit
APH1B	aph-1 homolog B, gamma-secretase subunit
API5	apoptosis inhibitor 5
APIP	APAF1 interacting protein
APLF	aprataxin and PNKP like factor
APLN	apelin
APLNR	apelin receptor
APLP1	amyloid beta precursor like protein 1
APLP2	amyloid beta precursor like protein 2
APMAP	adipocyte plasma membrane associated protein
APOA1	apolipoprotein A1
APOA2	apolipoprotein A2
APOA4	apolipoprotein A4
APOA5	apolipoprotein A5
APOB	apolipoprotein B
APOBEC1	apolipoprotein B mRNA editing enzyme catalytic subunit 1
APOBEC2	apolipoprotein B mRNA editing enzyme catalytic subunit 2
APOBEC3A	apolipoprotein B mRNA editing enzyme catalytic subunit 3A
APOBEC3B	apolipoprotein B mRNA editing enzyme catalytic subunit 3B
APOBEC3C	apolipoprotein B mRNA editing enzyme catalytic subunit 3C
APOBEC3D	apolipoprotein B mRNA editing enzyme catalytic subunit 3D
APOBEC3F	apolipoprotein B mRNA editing enzyme catalytic subunit 3F
APOBEC3G	apolipoprotein B mRNA editing enzyme catalytic subunit 3G
APOBEC3H	apolipoprotein B mRNA editing enzyme catalytic subunit 3H
APOBEC4	apolipoprotein B mRNA editing enzyme catalytic polypeptide like 4
APOBR	apolipoprotein B receptor
APOC1	apolipoprotein C1
APOC2	apolipoprotein C2
APOC3	apolipoprotein C3
APOC4	apolipoprotein C4
APOD	apolipoprotein D
APOE	apolipoprotein E
APOF	apolipoprotein F
APOH	apolipoprotein H
APOL1	apolipoprotein L1
APOL2	apolipoprotein L2
APOL3	apolipoprotein L3
APOL4	apolipoprotein L4
APOL5	apolipoprotein L5
APOL6	apolipoprotein L6
APOLD1	apolipoprotein L domain containing 1
APOM	apolipoprotein M
APOO	apolipoprotein O
APOOL	apolipoprotein O like
APOPT1	apoptogenic 1, mitochondrial
APP	amyloid beta precursor protein
APPBP2	amyloid beta precursor protein binding protein 2
APPL1	adaptor protein, phosphotyrosine interacting with PH domain and leucine zipper 1
APPL2	adaptor protein, phosphotyrosine interacting with PH domain and leucine zipper 2
APRT	adenine phosphoribosyltransferase
APTX	aprataxin
AQP1	aquaporin 1 (Colton blood group)
AQP2	aquaporin 2
AQP3	aquaporin 3 (Gill blood group)
AQP4	aquaporin 4
AQP5	aquaporin 5
AQP6	aquaporin 6
AQP7	aquaporin 7
AQP8	aquaporin 8
AQP9	aquaporin 9
AQP10	aquaporin 10
AQP11	aquaporin 11
AQP12A	aquaporin 12A
AQP12B	aquaporin 12B
AQR	aquarius intron-binding spliceosomal factor
AR	androgen receptor
ARAF	A-Raf proto-oncogene, serine/threonine kinase
ARAP1	ArfGAP with RhoGAP domain, ankyrin repeat and PH domain 1
ARAP2	ArfGAP with RhoGAP domain, ankyrin repeat and PH domain 2
ARAP3	ArfGAP with RhoGAP domain, ankyrin repeat and PH domain 3
ARC	activity regulated cytoskeleton associated protein
ARCN1	archain 1
AREG	amphiregulin
AREL1	apoptosis resistant E3 ubiquitin protein ligase 1
ARF1	ADP ribosylation factor 1
ARF3	ADP ribosylation factor 3
ARF4	ADP ribosylation factor 4
ARF5	ADP ribosylation factor 5
ARF6	ADP ribosylation factor 6
ARFGAP1	ADP ribosylation factor GTPase activating protein 1
ARFGAP2	ADP ribosylation factor GTPase activating protein 2
ARFGAP3	ADP ribosylation factor GTPase activating protein 3
ARFGEF1	ADP ribosylation factor guanine nucleotide exchange factor 1
ARFGEF2	ADP ribosylation factor guanine nucleotide exchange factor 2
ARFGEF3	ARFGEF family member 3
ARFIP1	ADP ribosylation factor interacting protein 1
ARFIP2	ADP ribosylation factor interacting protein 2
ARFRP1	ADP ribosylation factor related protein 1
ARG1	arginase 1
ARG2	arginase 2
ARGFX	arginine-fifty homeobox
ARGLU1	arginine and glutamate rich 1
ARHGAP1	Rho GTPase activating protein 1
ARHGAP4	Rho GTPase activating protein 4
ARHGAP5	Rho GTPase activating protein 5
ARHGAP6	Rho GTPase activating protein 6
ARHGAP8	Rho GTPase activating protein 8
ARHGAP9	Rho GTPase activating protein 9
ARHGAP10	Rho GTPase activating protein 10
ARHGAP11A	Rho GTPase activating protein 11A
ARHGAP11B	Rho GTPase activating protein 11B
ARHGAP12	Rho GTPase activating protein 12
ARHGAP15	Rho GTPase activating protein 15
ARHGAP17	Rho GTPase activating protein 17
ARHGAP18	Rho GTPase activating protein 18
ARHGAP19	Rho GTPase activating protein 19
ARHGAP20	Rho GTPase activating protein 20
ARHGAP21	Rho GTPase activating protein 21
ARHGAP22	Rho GTPase activating protein 22
ARHGAP23	Rho GTPase activating protein 23
ARHGAP24	Rho GTPase activating protein 24
ARHGAP25	Rho GTPase activating protein 25
ARHGAP26	Rho GTPase activating protein 26
ARHGAP27	Rho GTPase activating protein 27
ARHGAP28	Rho GTPase activating protein 28
ARHGAP29	Rho GTPase activating protein 29
ARHGAP30	Rho GTPase activating protein 30
ARHGAP31	Rho GTPase activating protein 31
ARHGAP32	Rho GTPase activating protein 32
ARHGAP33	Rho GTPase activating protein 33
ARHGAP35	Rho GTPase activating protein 35
ARHGAP36	Rho GTPase activating protein 36
ARHGAP39	Rho GTPase activating protein 39
ARHGAP40	Rho GTPase activating protein 40
ARHGAP42	Rho GTPase activating protein 42
ARHGAP44	Rho GTPase activating protein 44
ARHGAP45	Rho GTPase activating protein 45
ARHGDIA	Rho GDP dissociation inhibitor alpha
ARHGDIB	Rho GDP dissociation inhibitor beta
ARHGDIG	Rho GDP dissociation inhibitor gamma
ARHGEF1	Rho guanine nucleotide exchange factor 1
ARHGEF2	Rho/Rac guanine nucleotide exchange factor 2
ARHGEF3	Rho guanine nucleotide exchange factor 3
ARHGEF4	Rho guanine nucleotide exchange factor 4
ARHGEF5	Rho guanine nucleotide exchange factor 5
ARHGEF6	Rac/Cdc42 guanine nucleotide exchange factor 6
ARHGEF7	Rho guanine nucleotide exchange factor 7
ARHGEF9	Cdc42 guanine nucleotide exchange factor 9
ARHGEF10	Rho guanine nucleotide exchange factor 10
ARHGEF10L	Rho guanine nucleotide exchange factor 10 like
ARHGEF11	Rho guanine nucleotide exchange factor 11
ARHGEF12	Rho guanine nucleotide exchange factor 12
ARHGEF15	Rho guanine nucleotide exchange factor 15
ARHGEF16	Rho guanine nucleotide exchange factor 16
ARHGEF17	Rho guanine nucleotide exchange factor 17
ARHGEF18	Rho/Rac guanine nucleotide exchange factor 18
ARHGEF19	Rho guanine nucleotide exchange factor 19
ARHGEF25	Rho guanine nucleotide exchange factor 25
ARHGEF26	Rho guanine nucleotide exchange factor 26
ARHGEF28	Rho guanine nucleotide exchange factor 28
ARHGEF33	Rho guanine nucleotide exchange factor 33
ARHGEF35	Rho guanine nucleotide exchange factor 35
ARHGEF37	Rho guanine nucleotide exchange factor 37
ARHGEF38	Rho guanine nucleotide exchange factor 38
ARHGEF39	Rho guanine nucleotide exchange factor 39
ARHGEF40	Rho guanine nucleotide exchange factor 40
ARID1A	AT-rich interaction domain 1A
ARID1B	AT-rich interaction domain 1B
ARID2	AT-rich interaction domain 2
ARID3A	AT-rich interaction domain 3A
ARID3B	AT-rich interaction domain 3B
ARID3C	AT-rich interaction domain 3C
ARID4A	AT-rich interaction domain 4A
ARID4B	AT-rich interaction domain 4B
ARID5A	AT-rich interaction domain 5A
ARID5B	AT-rich interaction domain 5B
ARIH1	ariadne RBR E3 ubiquitin protein ligase 1
ARIH2	ariadne RBR E3 ubiquitin protein ligase 2
ARIH2OS	ariadne RBR E3 ubiquitin protein ligase 2 opposite strand
ARL1	ADP ribosylation factor like GTPase 1
ARL2	ADP ribosylation factor like GTPase 2
ARL2BP	ADP ribosylation factor like GTPase 2 binding protein
ARL3	ADP ribosylation factor like GTPase 3
ARL4A	ADP ribosylation factor like GTPase 4A
ARL4C	ADP ribosylation factor like GTPase 4C
ARL4D	ADP ribosylation factor like GTPase 4D
ARL5A	ADP ribosylation factor like GTPase 5A
ARL5B	ADP ribosylation factor like GTPase 5B
ARL5C	ADP ribosylation factor like GTPase 5C
ARL6	ADP ribosylation factor like GTPase 6
ARL6IP1	ADP ribosylation factor like GTPase 6 interacting protein 1
ARL6IP4	ADP ribosylation factor like GTPase 6 interacting protein 4
ARL6IP5	ADP ribosylation factor like GTPase 6 interacting protein 5
ARL6IP6	ADP ribosylation factor like GTPase 6 interacting protein 6
ARL8A	ADP ribosylation factor like GTPase 8A
ARL8B	ADP ribosylation factor like GTPase 8B
ARL9	ADP ribosylation factor like GTPase 9
ARL10	ADP ribosylation factor like GTPase 10
ARL11	ADP ribosylation factor like GTPase 11
ARL13A	ADP ribosylation factor like GTPase 13A
ARL13B	ADP ribosylation factor like GTPase 13B
ARL14	ADP ribosylation factor like GTPase 14
ARL14EP	ADP ribosylation factor like GTPase 14 effector protein
ARL14EPL	ADP ribosylation factor like GTPase 14 effector protein like
ARL15	ADP ribosylation factor like GTPase 15
ARL16	ADP ribosylation factor like GTPase 16
ARL17A	ADP ribosylation factor like GTPase 17A
ARL17B	ADP ribosylation factor like GTPase 17B
ARMC1	armadillo repeat containing 1
ARMC2	armadillo repeat containing 2
ARMC3	armadillo repeat containing 3
ARMC4	armadillo repeat containing 4
ARMC5	armadillo repeat containing 5
ARMC6	armadillo repeat containing 6
ARMC7	armadillo repeat containing 7
ARMC8	armadillo repeat containing 8
ARMC9	armadillo repeat containing 9
ARMC10	armadillo repeat containing 10
ARMC12	armadillo repeat containing 12
ARMCX1	armadillo repeat containing, X-linked 1
ARMCX2	armadillo repeat containing, X-linked 2
ARMCX3	armadillo repeat containing, X-linked 3
ARMCX4	armadillo repeat containing, X-linked 4
ARMCX5	armadillo repeat containing, X-linked 5
ARMCX6	armadillo repeat containing, X-linked 6
ARMS2	age-related maculopathy susceptibility 2
ARMT1	acidic residue methyltransferase 1
ARNT	aryl hydrocarbon receptor nuclear translocator
ARNT2	aryl hydrocarbon receptor nuclear translocator 2
ARNTL	aryl hydrocarbon receptor nuclear translocator like
ARNTL2	aryl hydrocarbon receptor nuclear translocator like 2
ARPC1A	actin related protein 2/3 complex subunit 1A
ARPC1B	actin related protein 2/3 complex subunit 1B
ARPC2	actin related protein 2/3 complex subunit 2
ARPC3	actin related protein 2/3 complex subunit 3
ARPC4	actin related protein 2/3 complex subunit 4
ARPC5	actin related protein 2/3 complex subunit 5
ARPC5L	actin related protein 2/3 complex subunit 5 like
ARPIN	actin related protein 2/3 complex inhibitor
ARPP19	cAMP regulated phosphoprotein 19
ARPP21	cAMP regulated phosphoprotein 21
ARR3	arrestin 3
ARRB1	arrestin beta 1
ARRB2	arrestin beta 2
ARRDC1	arrestin domain containing 1
ARRDC2	arrestin domain containing 2
ARRDC3	arrestin domain containing 3
ARRDC4	arrestin domain containing 4
ARRDC5	arrestin domain containing 5
ARSA	arylsulfatase A
ARSB	arylsulfatase B
ARSD	arylsulfatase D
ARSE	arylsulfatase E (chondrodysplasia punctata 1)
ARSF	arylsulfatase F
ARSG	arylsulfatase G
ARSH	arylsulfatase family member H
ARSI	arylsulfatase family member I
ARSJ	arylsulfatase family member J
ARSK	arylsulfatase family member K
ART1	ADP-ribosyltransferase 1
ART3	ADP-ribosyltransferase 3
ART4	ADP-ribosyltransferase 4 (Dombrock blood group)
ART5	ADP-ribosyltransferase 5
ARTN	artemin
ARV1	ARV1 homolog, fatty acid homeostasis modulator
ARVCF	ARVCF, delta catenin family member
ARX	aristaless related homeobox
AS3MT	arsenite methyltransferase
ASAH1	N-acylsphingosine amidohydrolase 1
ASAH2	N-acylsphingosine amidohydrolase 2
ASAH2B	N-acylsphingosine amidohydrolase 2B
ASAP1	ArfGAP with SH3 domain, ankyrin repeat and PH domain 1
ASAP2	ArfGAP with SH3 domain, ankyrin repeat and PH domain 2
ASAP3	ArfGAP with SH3 domain, ankyrin repeat and PH domain 3
ASB1	ankyrin repeat and SOCS box containing 1
ASB2	ankyrin repeat and SOCS box containing 2
ASB3	ankyrin repeat and SOCS box containing 3
ASB4	ankyrin repeat and SOCS box containing 4
ASB5	ankyrin repeat and SOCS box containing 5
ASB6	ankyrin repeat and SOCS box containing 6
ASB7	ankyrin repeat and SOCS box containing 7
ASB8	ankyrin repeat and SOCS box containing 8
ASB9	ankyrin repeat and SOCS box containing 9
ASB10	ankyrin repeat and SOCS box containing 10
ASB11	ankyrin repeat and SOCS box containing 11
ASB12	ankyrin repeat and SOCS box containing 12
ASB13	ankyrin repeat and SOCS box containing 13
ASB14	ankyrin repeat and SOCS box containing 14
ASB15	ankyrin repeat and SOCS box containing 15
ASB16	ankyrin repeat and SOCS box containing 16
ASB17	ankyrin repeat and SOCS box containing 17
ASB18	ankyrin repeat and SOCS box containing 18
ASCC1	activating signal cointegrator 1 complex subunit 1
ASCC2	activating signal cointegrator 1 complex subunit 2
ASCC3	activating signal cointegrator 1 complex subunit 3
ASCL1	achaete-scute family bHLH transcription factor 1
ASCL2	achaete-scute family bHLH transcription factor 2
ASCL3	achaete-scute family bHLH transcription factor 3
[truncated: 17,989 more rows]
