# Supplementary material for: Long-term functional and structural preservation of precision-cut human myocardium under continuous electromechanical stimulation in vitro
Source: Nat Commun. 2019 Jan 10;10:117. doi: 10.1038/s41467-018-08003-1 (PMC6328583; doi:10.1038/s41467-018-08003-1)
Supplement: Supplementary file 6 — Supplementary Data 2 [file 41467_2018_8003_MOESM6_ESM.xls]

## Sheet: Figure 2a
Figure 2a
Twitch amplitude [mN]
Duration of	sample 1	sample 2	sample 3	sample 4	sample 5	sample 6	sample 7	sample 8	sample 9	sample 10	sample 11	sample 12	sample 13	sample 14	sample 15
cold preservation [h]
<4	18.7																<- Data have been obtained in an earlier study (Brandenburger et al., 2012)
18-31	8	30	7.4	24	15	32	35	8	50	47	9.5	8	26	27	21
40-55	3.75	44	52	20	31	15	17.5	33	32	0.5	15	1
72	3.8	0.6
Diastolic contracture [mN]
Duration of	sample 1	sample 2	sample 3	sample 4	sample 5	sample 6	sample 7	sample 8	sample 9	sample 10	sample 11	sample 12	sample 13	sample 14	sample 15
cold preservation [h]
18-31	0.9	0.6	0.35	2.9	1.8	1.2	1.4	2.7	0.75	2	3.6	4.1	2.8	1.9	5
40-55	3.2	4	1	3.3	5	2	3.8	1	3.6	8.7	11.8	3.3
72	9	9

## Sheet: Figure 2d
Figure 2d
Twitch amplitude [mN]
Culture	sample 1		sample 2	sample 3	sample 4	sample 5		sample 6		sample 7	sample 8		sample 9
duration [h]
0	2.356	2.144	8.608	8.5	5.492	1.5	0.6	0.7	0.7	*	1.9	1.4	2.4		* Systolic forces could not be obtained due to ineffective stimulation
6	0.224	0.552	0.54	0.3	0.374	0.2	0.1	0	0.1		0.1	0.1	0.1
12	0.156	0.384	0.424	0.2	0.132	0.2	0.1	0.1	0.1		0.1	0.1	0.1
24	0.76	1.818	0.488	0.3	0.188	0.2	0	0.1	0.1	0.2	0.1	0.2	0.2
48	1.208	2.712	0.976	0.4	0.332	0.4	0.1	0.3	0.2	0.3	0.1	0.2	0.4
72	0.804	2.516	2.48	1.2	0.616	0.9	0.3	0.6	0.3	0.5	0.2	0.5	0.5
96	0.608	2.104	3.492	1.4	0.952	0.4	0.1	1	0.5	0.5	0.3	0.6	0.5
144	1.068	2.712	4.344	1.7	1.288	1.2	0.7	0.7	0.3	0.8	0.2	0.7	0.3
216	1.24	3.056	4.344	1.7	1.6	2	1.3	0.7	0.3	2.4	0.3	1.4	0.4
312	2.204	1.944	3.948	0.6	2.604	1.6	0.9	1	0.8	3.2	0.5	1.9	0.8
408	3.376	3.268	8.308	0.2	3.264	1.3	0.9	2	2	4.6	0.7	2.5	1.6
504	4.152	4.656	9.02	0.2	3.796	1.8	1.3	2.8	2.8	5.5	0.9	2.8	2.3
600	4.92	2.388	8.308	0.2	8.723	1.7	3.8	2.9	3.3	5.7	1	2.9	2.7
696	4.988	4.66	9.688	0.2	8.748	1.7	9	2.4	2.6	4.3	1.1	2.8	2.9
792	5.576		8.244		8.9			2.5	2.6		1.1	2.9	3		<- All samples were selected that met the criterion of 4 weeks performance.
															5 week data are missing for slices that were used for various examinations thereafter.
Diastolic preload [mN]
Culture	sample 1		sample 2	sample 3	sample 4	sample 5		sample 6		sample 7	sample 8		sample 9
duration [h]
0	1	1	1	1	1	1	1	1	1	1	1	1	1
6	0.236	1.564	-0.072	0.4	0.63	1.1	1	1	0.9	0.5	0.8	1	0.7
12	-0.032	1.06	-0.388	0.3	0.616	1.1	1	1	0.9	0	0.9	1.1	0.7
24	-0.204	0.496	-0.708	0.4	0.584	1.3	1	1.1	0.9	-0.5	0.8	0.9	0.7
48	-0.352	0.38	-1.044	0.4	0.524	1.5	1.1	1.1	1	-1.3	0.8	1	0.7
72	-0.332	0.252	-1.496	0.2	0.636	1.8	0.9	1.4	1	-1.1	0.8	1	0.7
96	-0.316	0.12	-1.512	0.2	0.592	1.9	0.9	1.4	0.9	-1.7	0.7	0.8	0.7
144	-0.416	0.104	-1.428	0.7	0.6	2.1	0.9	1.7	1.2	-0.8	0.8	0.8	0.6
216	-0.332	0.008	-1.16	0.5	0.6	2.7	1	0	1.3	0.6	1.3	1.1	0.7
312	-0.428	-0.236	-0.508	0.2	0.796	2.8	1.3	1.7	1.7	0.2	1.3	1.1	1
408	-0.448	-0.06	-0.168	0.1	0.872	2.7	1.3	1.5	1.8	-0.6	1.2	1	1.2
504	-0.592	-0.196	0.588	-0.1	0.844	2.9	1.3	1.1	1.8	-1.4	1.2	1	1.1
600	-0.664	-0.708	0.948	0	0.953	2.9	1.9	1	2	-1.6	1.4	1	1
696	-0.768	0.212	-0.9	0.1	0.952	3.1	3.1	0.5	1.9	-2.3	1.4	1	1.1
792	-0.856		1.156		0.98			0.3	2		1.4	1	1.1

## Sheet: Figure 3a
Figure 3a
Twitch amplitude [mN]
Treatment					fresh myocardial slices									cultured myocardial slices
																			Source of	% of total	P value
control	0.288434	0.27341	0.123964	0.231025	0.360538	0.545312	0.501186	0.203291	0.265853	0.162851		0.194691	0.117621	0.056944	0.112626	0.331858	0.304372		variation	variation
isoprenaline	0.836964	0.751714	0.184941	0.335416	0.533618	1.16938	1.26436	0.601485	0.868575	0.398145		0.5194	0.303815	0.248588	0.859824	1.86342	1.4968
																			Interaction	2,84	0,2638
																			culture	0,20	0,7658
																			isoprenaline	38,63	0,0002

## Sheet: Figure 3b
Figure 3b
Twitch amplitude [mN]
Stretch [mm]					fresh myocardial slices									cultured myocardial slices
																			Source of	% of total	P value
0	0.264122	0.119382	0.057517	0.22883	0.0434436	0.142863	0.122943	0.119382	0.195976	0.039271		0.119399	0.031244	0.005909	0.061564	0.371528	0.179221		variation	variation
0.125	0.427131	0.22883	0.102042	0.34888	0.102501	0.447263	0.142284	0.156226	0.30101	0.0725422		0.192006	0.030848	0.022531	0.101147	0.488281	0.299165
0.25	0.61571	0.367446	0.161034	0.176472	0.142555	0.591821	0.172535	0.232518	0.43444	0.102254		0.276111	0.045684	0.036875	0.146885	0.693119	0.447723		Interaction	2.9	0.6715
0.375	0.822681	0.746327	0.222211	0.28332	0.235493	0.597747	0.209991	0.347858	0.593065	0.151788		0.379736	0.062224	0.050334	0.223179	0.94905	0.726411		culture	1.72	0.0195
0.5	1.02525	1.07317	0.277679	0.449631	0.347239	0.909528	0.120168	0.479756	0.783279	0.218737		0.489074	0.079993	0.067112	0.338071	1.32551	1.07706		stretch	29.67	< 0.0001
0.625	1.20287	1.28981	0.334307	0.567176	0.510011	1.29492	0.128191	0.619214	1.00867	0.303329		0.583841	0.10789	0.090232	0.481191	1.67939	1.4519
0.75	1.39641	1.59135	0.374263	0.673974	0.683418	1.66495	0.178553	0.814294	1.24232	0.410389		0.655137	0.145745	0.117755	0.681713	1.93995	1.71731
0.875	1.52022	1.754	0.419138	0.720029	0.837207	2.04011	0.242783	0.995036	1.4336	0.514193		0.672576	0.191613	0.14836	0.907944	2.14918	1.96915
1	1.70847	1.906	0.461003	0.818434	0.949904	2.41918	0.376097	1.16753	1.58157	0.61172		0.619599	0.255978	0.189271	1.06682	2.18062	1.9952
1.125	1.91224	2.22099	0.501745	0.879534	1.08043	2.81696	1.10847	1.29842	1.77103	0.701639		0.623853	0.374719	0.228651	1.05401	2.23204	2.11635
1.25	2.1062	2.52549	0.550435	0.940667	1.19951	3.19851	1.35478	1.45986	1.91575	0.808647			0.419478	0.257642		2.3178	1.6661
1.375	2.3151	2.70762	0.582868	1.01753	1.28388	3.31775	1.54981	1.61123	2.07513	0.89862			0.452215	0.278588		1.79242	1.60983
1.5	2.55922	2.85405	0.611816	1.06175	1.43427	3.69597	1.76757	1.79265	2.20172	0.975644			0.45892	0.299165		1.84204

## Sheet: Figure 3c
Figure 3c
Diastolic tension [mN]
Stretch [mm]					fresh myocardial slices									cultured myocardial slices
																			Source of	% of total	P value
0	0	0	0	0	0	0	0	0	0	0		0	0	0	0	0	0		variation	variation
0.125	0.00353	0.00861	0.00508	0.00488	0.00183	0.00598	0.00628	0.00694	0.00555	0.01173		0.003751	0.00218	0.003818	0.000941	0.00148	0.001017
0.25	0.03428	0.01875	0.03422	0.01447	0.01151	0.02439	0.0151	0.01678	0.00977	0.03655		0.011812	0.007399	0.01916	0.00306	0.010866	0.01119		Interaction	2.11	0.4982
0.375	0.08672	0.04127	0.10071	0.03541	0.03721	0.05285	0.0284	0.02843	0.02883	0.06878		0.017429	0.015854	0.022111	0.00938	0.025894	0.031073		culture	0.03	0.6866
0.5	0.16814	0.08935	0.1984	0.08619	0.07937	0.08848	0.04309	0.03814	0.05024	0.11436		0.02403	0.024199	0.028206	0.022062	0.065968	0.065443		stretch	63.72	< 0.0001
0.625	0.24438	0.12533	0.28607	0.15397	0.13098	0.13695	0.05495	0.05688	0.07863	0.15659		0.060509	0.031289	0.035274	0.03851	0.127928	0.121855
0.75	0.32062	0.18571	0.39669	0.2065	0.18231	0.19718	0.07786	0.08121	0.11868	0.19977		0.119017	0.04106	0.041483	0.071956	0.211774	0.196376
0.875	0.37839	0.21849	0.51147	0.25846	0.22163	0.24568	0.10115	0.09767	0.16122	0.23915		0.2109	0.054192	0.049674	0.124422	0.333382	0.339793
1	0.47466	0.20393	0.57004	0.30897	0.27478	0.29366	0.12347	0.11034	0.20313	0.28973		0.335547	0.086189	0.059031	0.185272	0.469092	0.402139
1.125	0.56105	0.30751	0.65001	0.35434	0.33055	0.35284	0.13487	0.13147	0.24335	0.31771		0.502799	0.209554	0.073057	0.238493	0.595186	0.523284
1.25	0.68884	0.43691	0.74998	0.39302	0.37578	0.39807	0.15927	0.15443	0.30059	0.38021		0.735895	0.283906	0.093711	0.391884	0.721941	0.685235
1.375	0.8055	0.56478	0.8546	0.4514	0.44719	0.44659	0.18691	0.17774	0.3523	0.43284		1.03691	0.368369	0.140566	0.471535	0.827982	0.881506
1.5	1.02102	0.75839	1.07167	0.49342	0.52266	0.51081	0.22055	0.19955	0.3971	0.50568

## Sheet: Figure 3d
Figure 3d
Twitch amplitude [fraction of 60 bpm]
Pacing rate [bpm]				fresh myocardial slices									cultured myocardial slices
																		Source of	% of total	P value
15	1.05932	1.00812	0.755882	0.963179	0.744654	0.85102	0.837897	0.873524	0.799233		1.25212	0.979703	1.04086	2.26197	1.12913	1.11726		variation	variation
30	1.04549	0.968064	0.872343	1.00091	0.880594	0.952856	1.0286	0.958202	0.877111		1.10633	0.990501	1.01233	1.47046	1.0556	1.04286
60	1	1	1	1	1	1	1	1	1		1	1	1	1	1	1		Interaction	17,72	0,0010
90	0.959707	1.0587	1.08182	0.99138	1.10856	1.06251	0.925946	1.04299	1.04218		0.983725	1.09965	1.01489	0.83802	0.983183	0.983074		culture	3,04	0,0416
120	0.859388	1.06938	1.09335	0.954299	1.15817	1.09058	0.843448	1.00376	1.05388		0.923131	1.16356	1.00655	0.774194	0.945059	0.946509		heart rate	19,14	0,0005
150	0.730828	0.986727	1.05665	0.838065	1.11781	1.00866	0.724309	0.879375	1.01181		0.841026	1.11167	0.950645	0.668847	0.888487	0.888967
180	0.556658	0.869842	0.904474	0.68748	1.01696		0.570136		0.943432		0.773201	0.973972	0.918624	0.5345	0.84224	0.85789

## Sheet: Figure 5b
Figure 5b
Change in refractory period [ms]
Dofetilid [nM]	exp. 1	exp. 2	exp. 3	exp. 4	exp. 5	exp. 6
0	0	0	0	0	0	0
0.3		0	0	0	0	0
1		0	50	50	16.67	16.67
3		50	100	125	41.67	41.67
10		100	150	200	116.7	91.67
30		125	150	200	166.7	116.7
100	100	125	175	200	216.7	141.7
300		125	175	200	216.7	141.7
1000	125	150			241.7	166.7

## Sheet: Figure 5c
Figure 5c
Change in refractory period [ms]
Duration of treatment [days]			control					0.3 µM pentamidine						1 µM pentamidine
0	0	0	0	0	0		0	0	0	0	0		0	0	0	0	0
2	8.33333	-29.1667	0	95.8333	-25		33.3333	-25	-12.5	66.6667	0		50	8.33333	25	75	-16.6667
4	16.6667	-54.1667	0	125	12.5		58.3333	0	12.5	137.5	37.5		116.667	70.8333	62.5	250	25
6	4.16667	-41.6667	0	150	12.5		70.8333	0	25	212.5	25		204.167	170.833	150	400	37.5
8	29.1667	20.8333	-25	150	12.5		95.8333	37.5	0	312.5	25		266.667	333.333	200	500	50
10	41.6667	8.33333	-25	150	12.5		120.833	75	0	362.5	37.5		366.667	350	200	550	62.5
12	41.6667	33.3333	-37.5	137.5	20		133.333	91.6667	-25	375	25		491.667	350	250	575	87.5

## Sheet: Suppl. Figure 1d
Supplementary Figure 1d
Sarcomere lenght [µm]
fresh sample 1	1.68857	1.61	1.43	1.65	1.48	1.81	1.96	1.88
culture sample 1	1.82167	1.77	1.83	1.93	1.81	1.71	1.88
fresh sample 2	1.5825	1.71	1.4	1.75	1.47
cutlure sample 2	1.555	1.53	1.63	1.64	1.42
fresh sample 3	1.81333	1.82	1.87	1.75
culture sample 3	1.565	1.44	1.69

## Sheet: Suppl. Figure 2g
Supplementary Figure 2g
cross section area [µm^2]
fresh sample 1	457.38	280.23	402.13	232.2	198.08	333.07	279.66	475.64	539.33
culture sample 1	675.78	509.09	383.07	331.04	429.28	586.62	284.3	410.06	434.11
fresh sample 2	593.24	319.25	1017.87	503.25	649.44	221.22	531.44	384.35	410.99
culture sample 2	496.24	329.15	371.87	464.46	494.75	308.58	322.83	322.01
fresh sample 3	359.46	284.89	337.91	336.73	178.92	174.27	253.01	204.66	318.36
culture sample 3	598.47	805.63	508.54	273.15	155.19	230.27	355.58	313.11	150.92

[truncated: 3 more sheets: Suppl. Figure 2h, Suppl. Figure 3f, Suppl. Figure 4g]
